# Supplementary material for: Exudate compositions differ between the cover crops vetch and oat
Source: Sci Rep. 2026 Mar 22;16:14517. doi: 10.1038/s41598-026-44751-7 (PMC13149867; doi:10.1038/s41598-026-44751-7)
Supplement: Supplementary file 2 — Supplementary Material 2 [file 41598_2026_44751_MOESM2_ESM.xlsx]

## Sheet: Roots
	species	Vetch														Oat																								species	mean		sd
class	metabolites	Carbure	Carbure	Carbure	Carbure	Carbure	Capture	Capture	Capture	Capture	Vésuvy	Vésuvy	Vésuvy	Vésuvy	Vésuvy	Toscane	Toscane	Toscane	Toscane	Toscane	Altesse	Altesse	Altesse	Altesse	Altesse	Météore	Météore	Météore	Météore	Océane	Océane	Océane	Océane	Océane		test			class	metabolites	Vetch	Oat	Vetch	Oat
amino acids and derivatives	5-hydroxy-L-tryptophan	0.0051847	0.00173817	0.0255122	0.000523995	0.000274042	0.00707976	0.0131475	0.000652536	0.0026939	0.00233488	0.00307692	0.000125559	0.00016273	0.000290732	0.00739405	0.00763421	0.00426286	0.00354649	5.12964e-05	0.0204978	0.0152518	0.0229169	0.0102535	0.00352738	0.00431445	0.00359951	0.00175513	0.000888536	0.00224335	0.00105681	0.0059829	0.000735749	0.000223827		0.504812	NS		amino acids and derivatives	5-hydroxy-L-tryptophan	0.00448555	0.00611245	0.0067884	0.00651856
	acetyl-L-serine	0.124826	0.10235	0.31129	0.0556344	0.0200401	0.254756	0.693993	0.126624	0.270481	0.033299	0.029034	0.0240594	0.0212418	0.0216068	0.165489	0.196403	0.0902142	0.0625604	0.0205169	0.315851	0.129008	0.387223	0.207799	0.222456	0.0977973	0.0861827	0.201023	0.015613	0.109036	0.0638629	0.131548	0.0170124	0.0485939		0.782574	NS			acetyl-L-serine	0.149231	0.135168	0.180049	0.0983762
	alanine	0.37597	0.0330547	0.132326	0.193302	0.0177857	0.6491	0.7929	1.19558	2.09389	0.00733173	0.0276563	0.124584	0.0407935	0.0826227	2.38046	2.10008	1.05587	0.83449	0.333741	1.05809	0.0914396	5.20545	3.77787	4.64223	0.961822	0.961791	1.86092	0.14775	1.34599	0.917373	1.70957	0.0636597	0.563172		0.0095167	**			alanine	0.411921	1.57957	0.580071	1.44865
	asparagine	36.2691	17.3402	49.6104	22.2641	7.46485	137.023	95.2407	66.2325	160.287	10.2309	11.5248	10.8163	7.53144	9.0509	6.7258	2.95468	4.68182	2.26821	1.08008	23.3862	9.57792	14.0169	11.0454	10.2205	4.20494	6.98831	8.24674	4.70724	4.04343	5.58572	6.48787	3.15948	2.91645		0.00232441	**			asparagine	45.7776	6.96303	49.0687	5.06485
	aspartic acid	10.7218	3.7661	20.6527	4.87095	2.75345	15.4877	31.955	14.6063	11.9932	2.39591	2.94427	1.73889	1.69571	2.20824	5.53774	6.40405	3.83351	3.54339	1.1712	34.0086	16.3334	33.6242	11.9256	15.9559	3.24913	4.53064	10.894	9.24512	3.1305	2.67013	6.30442	7.08485	4.65826		0.865266	NS			aspartic acid	9.12787	9.68972	8.71732	9.26495
	β-alanine	1.05986	0.258327	1.03774	0.535787	0.171176	0.549212	2.98271	1.55515	2.54588	0.125668	0.068029	0.10156	0.113717	0.235961	0.813827	0.929465	0.590827	0.814565	0.381749	3.49478	1.42874	6.33749	3.13754	2.74341	0.496346	0.578476	1.90808	0.80751	0.59102	0.415042	0.963355	0.592268	0.50198		0.175835	NS			β-alanine	0.810056	1.44876	0.910031	1.47827
	β-cyano-L-alanine	1.79499	0.844991	2.49711	0.903024	0.378175	3.20971	4.34163	3.09203	6.76507	0.554488	0.319066	0.451862	0.265795	0.470873	0.110025	0.152646	0.0106792	0.0177422	0.00489361	0.0849484	0.0430736	0.152319	0.0959772	0.12734	0.160609	0.103143	0.33202	0.0283861	0.10539	0.0305555	0.0978419	0.00973224	0.0158801		0.000379972	***			β-cyano-L-alanine	1.8492	0.0885896	1.86396	0.0774195
	citrulline	0.448753	0.140934	0.730046	0.153123	0.0903265	0.424216	1.20005	0.254174	0.874909	0.0810789	0.0379661	0.0386912	0.0369178	0.0759752	0.495328	0.429434	0.363693	0.199339	0.107527	3.45723	1.39458	3.1814	1.83601	1.14771	0.224206	0.216523	0.771216	0.188194	0.360183	0.149342	0.377819	0.188162	0.220135		0.0998331	NS			citrulline	0.327655	0.805686	0.353514	0.975829
	GABA	7.01444	2.3404	10.3366	3.40829	0.854697	16.9061	23.2376	13.7456	20.7436	1.29843	1.22641	1.30838	1.08813	0.680464	21.4947	22.0876	10.9803	11.49	1.9189	73.3971	20.9266	127.125	45.907	8.85816	11.1072	12.4811	41.4815	6.11861	17.2285	7.16068	20.1751	12.0071	4.65502		0.0417057	*			GABA	7.44208	25.0842	7.79229	29.3625
	glutamic acid	22.954	7.14551	32.2001	7.36007	5.61285	30.9011	109.103	43.3472	45.5778	5.11382	3.94681	3.31607	2.7121	4.66918	100.164	90.228	54.8142	40.3997	15.7414	425.031	138.738	516.02	179.242	252.277	55.1291	60.6554	179.958	48.5805	103.941	39.5275	87.4258	48.801	41.0234		0.00656523	**			glutamic acid	23.14	130.405	28.1584	131.277
	glutamine	4.00043	1.93034	7.51979	1.66727	1.18223	7.12568	19.9363	4.18635	19.0232	0.923335	0.658111	0.583511	0.568133	0.919844	55.7536	37.7612	27.974	18.0971	8.291	316.554	102.686	246.991	169.8	161.743	23.9648	26.6632	81.4744	23.1341	30.5935	20.7275	45.7474	20.6812	19.0244		0.00505365	**			glutamine	5.01603	75.6664	6.31686	84.7242
	glycine	0.692999	0.248019	1.14621	0.398889	0.184304	0.661031	1.52564	1.5616	2.40348	0.148494	0.0972679	0.119463	0.0813407	0.170486	2.62537	3.01685	1.83279	1.97085	0.588972	8.09012	3.62114	20.9756	6.01881	4.67666	1.17516	1.30805	4.51549	0.78187	1.69323	0.897312	2.10612	0.759828	0.741351		0.0305007	*			glycine	0.67423	3.54713	0.694145	4.55658
	histidine	7.25141	4.48606	10.6525	3.26055	1.94209	8.70613	13.3002	5.49531	30.2561	2.37657	0.892259	1.09354	0.501735	1.34053	13.4953	13.5378	8.93635	4.01406	2.16415	93.9752	42.5418	102.038	63.2129	52.913	8.14125	10.1116	33.5003	8.56768	14.5628	7.56965	16.252	8.04563	7.31367		0.0206782	*			histidine	6.53964	26.8891	7.60574	29.5519
	homoserine	0.123456	0.0370718	0.153757	0.0340435	0.0217267	0.337022	0.474364	0.20223	0.574939	0.0516878	0.0156004	0.0172373	0.0108759	0.0310072	0.191813	0.191218	0.0611707	0.0675614	0.01938	0.161479	0.138471	0.385373	0.196129	0.210745	0.0757255	0.071155	0.164724	0	0.0821106	0.0743671	0.0778712	0	0.0529517		0.520166	NS			homoserine	0.14893	0.11696	0.178429	0.0911442
	isoleucine	5.02585	1.96938	9.03478	3.0279	1.45373	1.06942	25.6741	3.67932	6.32164	0.856529	0.0617041	0.572707	0.799575	1.46482	0.23059	0.229083	3.19831	2.10902	1.27666	2.24481	19.0495	34.9106	15.959	10.9196	0.170555	0.169516	0.876954	3.66675	0.306502	0.845191	0.308317	3.5589	1.44446		0.733122	NS			isoleucine	4.35796	5.34076	6.40209	8.78094
	lysine	2.54448	1.23872	4.50274	1.32107	0.749366	1.49418	4.42624	2.59255	7.20256	0.558431	0.316711	0.349283	0.202796	0.473528	5.67757	4.82274	3.32467	2.14335	0.557852	30.7145	10.2512	38.7533	18.9299	9.14722	2.36441	2.25773	9.94286	1.6058	3.73808	1.77705	4.99008	2.51202	1.46487		0.0380368	*			lysine	1.99805	8.15659	1.9986	10.1626
	N-methylanthranalic acid	0.00533762	0.00178712	0.0111451	0.00348534	0.00184979	0.0187893	0.0240871	0.0171708	0.0181764	0.000996001	0.00227254	0.00314254	0.00203661	0.00239486	0.548298	0.668024	0.398022	0.40178	0.0847239	1.80816	0.66327	1.75187	0.804704	0.360617	0.280301	0.270224	0.886568	0.230025	0.448028	0.179709	0.664377	0.435081	0.176051		9.11883e-05	***			N-methylanthranalic acid	0.00804795	0.582096	0.00778762	0.46324
	N-methylglutamic acid	3.5107	1.29994	4.61922	1.24144	1.06829	2.69138	9.99033	1.54142	4.0905	0.806679	0.30258	0.296952	0.320679	0.856871	0.353805	0.528946	0.190358	0.118996	0.173336	1.92275	1.20001	0.963024	0.458207	1.91875	0.171624	0.197962	0.301079	0.52872	0.357561	0.130015	0.141443	0.0834759	0.308595		0.00657273	**			N-methylglutamic acid	2.33121	0.528877	2.53231	0.554059
	norleucine	2.72685	0.766454	2.36031	1.84674	0.462398	2.72695	11.8833	14.1039	26.2382	0.36309	0.295973	1.26533	0.386313	0.873053	14.1765	12.0827	8.04513	5.98453	3.3564	15.729	4.77641	57.1489	43.3478	38.6991	4.35537	4.37322	14.1313	1.19853	5.68469	3.50016	8.69851	1.11922	4.18745		0.0730568	NS			norleucine	4.73563	13.1892	7.28009	15.2949
	ornithine	0.0361287	0.00960615	0.023132	0.00696035	0.00416481	0.0636503	0.131271	0.055144	0.123112	0.0043711	0.0102346	0.00411573	0.0028773	0.00539623	0.59688	0.484036	0.591723	0.527446	0.108026	0.108588	0.0515107	0.676294	0.33448	0.146766	0.141093	0.115808	0.113961	0.0567541	0.304614	0.189798	0.160712	0.0434749	0.0532485		0.000752183	***			ornithine	0.0342975	0.252906	0.0424173	0.208935
	phenylalanine	2.8229	1.29507	4.49757	1.69717	1.0543	3.03962	15.4723	1.99915	7.41675	0.550777	0.43247	0.450644	0.439783	0.675588	1.07491	1.41628	1.03783	0.626625	0.387278	13.4911	7.39306	11.6233	5.34827	2.92592	0.452447	0.509173	2.74444	1.42354	0.538332	0.22967	1.42222	1.7229	0.613358		0.946162	NS			phenylalanine	2.98887	2.89372	3.94407	3.77211
	pipecolic acid	0.0407066	0.0183584	0.0246572	0.0238211	0.0125698	0.0533876	0.228858	0.370086	2.94247	0.0123763	0.00693424	0.0309311	0.00888288	0.0154292	0.491243	0.643829	0.266878	0.196064	0.103558	0.397792	0.172578	2.36156	1.81624	1.43626	0.0942812	0.16162	0.582422	0.0127613	0.262829	0.172167	0.213944	0.0161491	0.101766		0.363974	NS			pipecolic acid	0.270676	0.500208	0.747825	0.635707
	proline	2.86361	1.31343	4.52223	1.72099	1.06687	3.09301	15.7012	2.36923	10.3592	0.563153	0.439404	0.481575	0.448666	0.691017	1.56615	2.06011	1.3047	0.822688	0.490836	13.8889	7.56563	13.9849	7.16451	4.36219	0.546728	0.670793	3.32686	1.4363	0.801161	0.401837	1.63616	1.73905	0.715124		0.930495	NS			proline	3.25954	3.39393	4.27762	4.1513
	pyroglutamic acid	22.954	7.14551	32.2001	7.36007	5.61285	30.9011	109.103	43.3472	45.5778	5.11382	3.94681	3.31607	2.7121	4.66918	100.164	90.228	54.8142	40.3997	15.7414	425.031	138.738	516.02	179.242	252.277	55.1291	60.6554	179.958	48.5805	103.941	39.5275	87.4258	48.801	41.0234		0.00656523	**			pyroglutamic acid	23.14	130.405	28.1584	131.277
	serine	13.1567	3.88866	16.8451	6.23625	2.47062	9.96362	26.5622	14.9595	24.3619	2.47339	2.26528	1.81869	1.485	2.92104	23.82	20.8623	12.3736	10.432	3.60998	108.971	32.5124	99.5	43.9706	56.2084	10.2719	10.0237	26.8288	8.76529	11.8548	7.82284	18.4197	7.84023	6.65057		0.0379948	*			serine	9.24342	27.4073	8.3161	29.54
	shikimic acid	3.2993	0.706906	3.19968	1.21775	0.685915	2.57463	12.3199	2.75623	4.13468	0.464761	0.367488	0.34423	0.396788	0.579007	10.5532	6.87739	4.60323	3.7127	2.21964	29.7483	8.55811	42.6627	11.7509	14.4998	5.56878	6.53099	13.9249	5.77428	7.41808	4.50425	7.17345	5.63617	4.76889		0.00696816	**			shikimic acid	2.36052	10.3414	3.04293	9.66674
	threonine	2.33883	0.789283	2.62657	1.14621	0.612233	2.9131	6.30488	4.25258	7.32642	0.341483	0.207916	0.699431	0.237819	0.729054	8.47425	6.83371	3.91327	3.12092	1.17452	5.97579	1.41501	17.728	16.0756	17.0894	3.74787	3.34119	7.83966	0.494418	3.76533	2.97489	5.34953	0.351063	2.41025		0.0226309	*			threonine	2.18041	5.89867	2.22578	5.2856
	tryptophan	12.7803	6.29594	17.2161	4.71105	2.92351	8.64515	29.3938	10.0699	21.8831	2.79329	1.33483	1.54704	1.09964	3.13217	7.26181	7.21504	6.35255	2.65888	1.61742	33.0056	18.2457	39.2448	20.8015	11.7944	3.33002	3.73432	10.7993	2.69153	3.94605	1.86885	5.35359	2.76236	2.12566		0.803187	NS			tryptophan	8.84471	9.72682	8.35341	10.5138
	tyrosine	5.53979	2.51097	10.9909	3.70876	1.763	7.63674	24.0253	7.49573	21.3168	1.13222	0.502389	0.657829	0.498177	1.08894	22.4671	22.4811	12.3235	8.56164	5.46851	93.8513	44.2582	139.52	78.3829	57.0018	10.693	12.324	50.6991	11.0428	18.377	7.83636	21.7203	11.7539	8.67456		0.00966648	**			tyrosine	6.34768	33.5493	7.36828	35.2048
	valine	6.49929	1.76356	4.84105	3.41368	0.841956	7.51753	28.8209	25.955	51.5613	0.0448751	0.748069	2.95014	0.558687	2.12008	32.495	23.2078	16.8801	11.6373	7.33653	30.6946	10.07	105.852	96.6924	94.0298	10.9948	11.268	31.863	2.71984	10.6297	8.07174	18.7456	1.82318	10.0536		0.061512	NS			valine	9.83115	28.1613	14.5442	31.9079
	amino acids and derivates	178.982	69.6887	254.521	83.7889	41.4776	306.644	624.858	291.166	544.286	39.4236	33.0315	34.5224	24.2679	40.2555	439.911	380.638	244.848	177.237	75.5303	1790.62	642.585	2199.16	1037.49	1088.56	217.305	241.363	720.129	192.551	350.162	165.822	370.286	191.609	166.507		0.0268481	*			amino acids and derivates	183.351	562.753	191.109	568.842
sugars and derivates	arabinose	0.383739	0.12286	0.528335	0.196712	0.145252	0.385828	1.71071	0.395289	0.727912	0.085602	0.089453	0.0762069	0.0734792	0.164748	0.870953	0.988621	0.78957	0.59069	0.247664	4.87119	1.59102	7.63492	2.29954	1.32054	0.4793	0.582235	1.59835	0.444977	0.863128	0.37859	0.822165	0.618852	0.348431		0.0399388	*		sugars and derivates	arabinose	0.363295	1.43899	0.419923	1.78297
	β-gentiobiose	0.00165473	0.000989131	0.00456566	0.000821484	0.000334587	0.00991552	0.0541361	0.000819611	0.00244862	0.00720328	0.00234448	0.000142987	0.000102327	0.000517376	0.0507988	0.0877769	0.0468161	0.0153803	0.0028793	0.251149	0.127924	0.168213	0.0613143	0.0208511	0.00626532	0.03622	0.0705775	0.00699281	0.0101897	0.0239734	0.0679742	0.020351	0.00534169		0.00723932	**			β-gentiobiose	0.00614256	0.0568941	0.0136028	0.0629424
	erythrose-4-phosphate	0.0325778	0.0277369	0.0705746	0.0183346	0.0151652	0.0616441	0.27962	0.0382128	0.0571683	0.0205401	0.0139164	0.00807737	0.00766847	0.0105093	0.549652	0.777759	0.199542	0.170502	0.0148478	2.49158	0.892209	1.52551	0.795454	0.128065	0.245883	0.16807	0.524131	0.020138	0.36047	0.113115	0.329044	0.130436	0.0214699		0.011065	*			erythrose-4-phosphate	0.0472675	0.497783	0.0674347	0.601786
	fructose	767.719	382.354	844.407	234.656	135.145	425.603	2293.38	3498.13	604.636	102.914	82.1009	111.151	91.9404	76.0644	2254.89	2205.37	1331.69	592.112	739.545	15941.9	4292.71	27078	9347.45	6659.02	1375	1553.79	5960.25	1236.23	2832.6	995.582	2587.44	1198.04	810.734		0.0334985	*			fructose	689.3	4683.81	962.036	6458.23
	fructose-6-phosphate	1.15396	0.446943	1.39785	0.572163	0.168135	2.37209	4.30783	2.01989	2.96725	0.361161	0.349943	0.191004	0.160326	0.241423	1.34388	1.50622	1.29683	0.895837	0.254665	11.5934	4.09434	12.1698	3.5933	3.75374	1.25645	1.44311	1.78084	0.584929	2.21067	1.11081	1.27125	1.0679	0.683223		0.118092	NS			fructose-6-phosphate	1.19357	2.73217	1.23458	3.30541
	galactinol	0.00204909	0.000496508	0.000671809	0.000276194	0.000316605	0.00333732	0.00580797	0.000661993	0.00253743	6.07146e-05	0.000857788	0.000261417	7.99862e-05	0.000258811	0.115469	0.128849	0.0911231	0.0266938	0.00860238	0.621571	0.233965	0.463277	0.128501	0.121563	0.0598022	0.0634677	0.0939314	0.015721	0.0980367	0.0386157	0.0681977	0.0349526	0.0213726		0.00537205	**			galactinol	0.0012624	0.12809	0.00158993	0.153623
	galactitol/mannitol	0.223732	0.0887507	2.05766	0.106418	0.0637003	0.725897	21.3042	0.326092	0.771116	0.0555314	0.363276	0.0383617	0.0309789	0.0538199	0.741854	0.967708	0.496553	0.447564	0.133313	3.38753	1.013	6.20879	1.9368	1.37936	0.415393	0.444104	1.60437	0.332793	0.675689	0.299958	0.76436	0.393012	0.216064		0.593907	NS			galactitol/mannitol	1.87211	1.15043	5.41478	1.41228
	galacturonic acid	0.1761	0.0817281	0.288191	0.186408	0.0470438	0.58217	1.56457	0.340668	1.27062	0.0795913	0.0337567	0.044101	0.0331408	0.0534478	0.158604	0.161405	0.111342	0.0815677	0.0244634	0.92457	0.305515	0.961034	0.337989	0.409523	0.109577	0.129857	0.355724	0.106586	0.230439	0.0918117	0.194564	0.117197	0.0838516		0.527531	NS			galacturonic acid	0.341538	0.257664	0.467159	0.2565
	gluconic acid/galactonic	0.538293	0.291797	3.05886	0.250185	0.324626	0.532728	1.31608	0.226679	2.00444	0.101311	0.0903468	0.0649905	0.0568724	0.207866	3.42807	4.6421	2.6198	1.91604	1.13511	11.2419	5.75917	21.2315	6.93426	8.85129	1.53512	1.94886	6.22837	1.74088	2.51639	1.21747	3.07722	1.64363	1.58493		0.00476853	**			gluconic acid/galactonic	0.647505	4.69748	0.852892	4.77434
	glucose	604.853	253.933	586.175	349.471	100.376	386.862	2018.27	2884.24	620.097	68.3577	77.2936	86.051	75.742	71.4235	1944.22	1868.98	1140.85	481.244	595.694	12831.1	3538.68	20642.5	7160.04	5039.51	1143.62	1283.53	4229.86	938.185	2226.49	837.733	2085.62	1048.06	661.93		0.0327714	*			glucose	584.511	3668.31	805.266	4956.09
	glucose-6-phosphate	0.214487	0.0799845	0.256505	0.0808081	0.0292859	0.433283	0.702213	0.299782	0.455739	0.0662319	0.0608692	0.0292054	0.0241042	0.0431931	0.215644	0.238844	0.236419	0.119559	0.0390641	2.26521	0.853319	2.0109	0.645011	0.768286	0.211063	0.268777	0.25993	0.104085	0.404599	0.208994	0.202784	0.150818	0.118162		0.102804	NS			glucose-6-phosphate	0.198264	0.490604	0.200902	0.606625
	N-acetyl-D-glucosamine/mannosamine	0.758159	0.257494	1.38274	0.496754	0.261682	0.767257	3.09419	0.863523	1.23301	0.151199	0.163687	0.148488	0.164626	0.18458	3.97674	4.02127	2.78467	1.70458	0.603179	27.8378	7.20905	32.0268	9.25776	6.55011	2.38368	2.85579	6.63145	1.34458	5.26791	1.95668	3.74134	2.14354	1.18495		0.0179606	*			N-acetyl-D-glucosamine/mannosamine	0.709099	6.49905	0.774152	8.37581
	rhamnose	0.339695	0.125184	0.485927	0.220626	0.085124	0.712278	1.07208	0.666041	1.11155	0.0925442	0.0901985	0.0993339	0.0870399	0.0734647	0.397487	0.209062	0.29821	0.302399	0.11775	1.02311	0.358035	5.02071	1.65677	1.11963	0.121703	0.152869	1.23051	0.161154	0.452957	0.187606	0.557452	0.344806	0.122991		0.271815	NS			rhamnose	0.375792	0.72817	0.360697	1.09943
	sucrose	1145.71	554.171	1299	607.912	184.897	4119.43	3245.38	2760.27	2901.69	213.806	655.061	252.025	234.366	208.659	1578.16	1455.73	925.523	768.711	545.777	10491.7	3008.12	22250.5	4106.53	2829.17	1041.99	1169.78	4254.36	682.769	2071.05	753.829	1574.94	909.196	615.295		0.190294	NS			sucrose	1313.03	3212.27	1302.53	5020.69
	trehalose	4.75405	2.57272	0.202558	0.0147919	0.0254921	0.187459	0.461857	0.0456807	0.11053	0.0512653	0.0417079	0.0145787	0.0199287	0.0274415	0.707144	0.718168	0.527119	0.317651	0.149395	4.64106	2.58017	3.18392	1.61882	1.11215	0.354389	0.32589	0.649862	0.261461	0.355332	0.185562	0.657282	0.189098	0.137991		0.41456	NS			trehalose	0.60929	0.982761	1.31836	1.18383
	talose/altrose/mannose	0.680936	0.25095	0.665873	0.452766	0.242294	1.19014	1.86858	1.33704	1.62609	0.158107	0.185335	0.161634	0.139997	0.263163	1.08442	1.40519	0.875918	0.00817514	0.00256683	5.00565	2.19327	14.6089	3.91991	1.77441	0.704068	0.830225	1.48993	0.61799	1.02997	0.428542	0.586225	0.711932	0.505734		0.148634	NS			talose/altrose/mannose	0.658779	1.98858	0.577684	3.21773
	xylose	0.467362	0.276588	1.58946	0.456458	0.411402	0.505026	2.50897	0.763742	1.01198	0.172622	0.200643	0.205467	0.189268	0.394796	0.706054	0.767229	0.648668	0.473712	0.262402	2.88962	1.02686	3.94781	1.22977	1.11446	0.420865	0.502812	1.41081	0.519887	0.49403	0.248221	0.553688	0.365287	0.279108		0.341583	NS			xylose	0.653841	0.940068	0.636684	0.92533
	xylulose	1.13571	0.511902	1.95859	0.893219	0.464594	2.3591	6.57451	2.32093	2.84685	0.348978	0.301444	0.316735	0.315738	0.422694	0.105077	0.0922049	0.0821266	0.0513192	0.0173446	0.58234	0.143559	0.762437	0.2243	0.175372	0.0618006	0.0707776	0.190642	0.0376243	0.110704	0.045716	0.0995988	0.0634419	0.030024		0.00209454	**			xylulose	1.48364	0.155074	1.65739	0.187812
	xylitol/arabitol	2.72033	1.31841	2.79897	1.00337	0.335702	17.3477	4.89748	5.04836	5.88748	0.54848	0.0763257	0.582118	0.456011	0.387198	3.77214	3.90866	2.28955	1.40659	0.5844	25.4734	6.99877	34.6485	14.0992	10.8937	2.35129	2.75162	9.33651	1.70017	4.28862	1.68681	4.40782	1.93383	1.16558		0.144857	NS			xylitol/arabitol	3.10056	7.03669	4.38815	8.76916
	sugars and derivates	2531.87	1196.91	2746.33	1196.99	423.038	4960.08	7608.76	9157.33	4148.51	387.377	816.52	451.208	403.808	358.676	5795.5	5550.7	3411.46	1850.6	1884.61	39369.8	10874.9	70117.6	20662.8	14567.2	3571.33	4019.68	14477.9	2865.18	7149.52	2595.37	6265.4	3165.23	2094.47		0.0580262	NS			sugars and derivates	2599.1	11594.2	2768.41	16401.3
organic acids	α-ketoglutaric acid	0.13538	0.190608	0.251504	0.265158	0.0580763	0.110884	4.15236	0.201423	0.326436	0.148466	0.0268792	0.0516971	0.0696605	0.0351641	3.50775	4.03312	2.98627	1.87505	0.398853	7.02476	5.9987	33.1492	2.66319	1.88759	1.67802	0.220659	10.0289	0.85292	2.14853	0.90027	3.01439	2.28073	0.459928		0.0509837	NS		organic acids	α-ketoglutaric acid	0.430264	4.47941	1.03623	7.17773
	citramalic acid	0.0743452	0.0289886	0.139094	0.0366157	0.0251803	0.176734	0.391417	0.150749	0.173869	0.0187524	0.0286231	0.018837	0.019523	0.0253227	0.0535324	0.149151	0.0713635	0.0729397	0.0284128	0.475449	0.209137	0.831632	0.20612	0.317984	0.068947	0.08754	0.282188	0.102208	0.101318	0.0429117	0.136382	0.0689349	0.0692726		0.15395	NS			citramalic acid	0.0934321	0.177654	0.101918	0.189796
	citric acid	10.9635	2.54669	14.4279	2.63232	2.58264	51.2013	44.3441	25.6545	37.5069	1.48367	3.30615	1.29852	1.46908	2.12628	34.8038	36.7449	21.7732	13.5535	3.11776	210.945	55.4235	316.728	101.237	117.046	19.744	23.7493	92.9474	12.0162	40.2563	14.639	36.4626	20.5074	10.6851		0.0360483	*			citric acid	14.396	62.2305	17.1577	77.7717
	L-ascorbic acid	0.0119871	0.0130646	0.0972637	0.0372533	0.0275991	0.0212489	0.397343	0.0235953	0.0524656	0.0133046	0.0036753	0.00122905	0.00407185	0.0234513	0.0186137	0.0216855	0.0150886	0.0186731	0.0146835	0.133521	0.0469814	0.17355	0.0833973	0.123607	0.01134	0.0198527	0.0196001	0.0184176	0.0288407	0.0104809	0.0197394	0.0122616	0.0227701		0.734088	NS			L-ascorbic acid	0.051968	0.042795	0.0987477	0.0472656
	malonic acid	4.43236	1.63785	9.00439	3.43711	1.5193	2.86137	10.7853	6.48725	12.109	0.797079	2.82597	1.39344	1.46687	1.34793	0.122815	0.0984539	0.154779	0.0645474	0.0473013	0.548569	0.243023	0.520698	0.175434	0.240711	0.0728039	0.0829848	0.262674	0.0667653	0.113534	0.0446292	0.130368	0.0709502	0.0584287		4.20735e-05	***			malonic acid	4.29323	0.164183	3.65707	0.143045
	mucic acid	0.198442	0.070536	0.204184	0.0477106	0.0333114	0.229292	0.302297	0.154645	0.291682	0.0256946	0.039031	0.0186925	0.0145498	0.030868	0.191049	0.203602	0.0127246	0.104628	0.0210825	1.09815	0.0643185	0.86218	0.34025	0.272029	0.162973	0.176288	0.389315	0.0735133	0.251063	0.144995	0.314975	0.142327	0.087863		0.0841284	NS			mucic acid	0.118638	0.258596	0.103175	0.27028
	saccharic acid	0.321171	0.123345	0.548031	0.154848	0.131794	0.514884	0.982867	0.223517	1.1128	0.0774298	0.0979219	0.0534003	0.0483916	0.0854974	1.18375	1.23994	0.885434	0.582768	0.18178	8.15682	2.40757	10.4642	3.58167	3.26956	0.575114	0.669293	2.61688	0.436315	1.02753	0.401059	1.02407	0.631113	0.411578		0.0236348	*			saccharic acid	0.319707	2.09192	0.335578	2.68472
	succinic acid	2.19385	0.578304	3.31524	1.08892	0.706848	6.21287	11.4399	5.04074	5.53876	0.389951	0.749289	0.545971	0.564533	0.650595	7.7832	7.41517	5.92442	4.13053	1.88728	55.1189	14.2059	81.9494	31.6896	30.4161	4.12622	5.7133	19.294	5.18295	7.49281	3.80647	8.66819	5.14261	3.68041		0.0261707	*			succinic acid	2.78684	15.9804	3.12141	20.3117
	organic acids	18.3311	5.18939	27.9876	7.69993	5.08475	61.3286	72.7956	37.9364	57.1119	2.95435	7.07754	3.38178	3.65668	4.32511	47.6645	49.9061	31.8233	20.4026	5.69716	283.501	78.5991	444.679	139.977	153.573	26.4395	30.7192	125.841	18.7493	51.4199	19.9899	49.7707	28.8563	15.4754		0.0453102	*			organic acids	22.49	85.4255	23.9252	107.474
nucleic acids and derivates	ATP/ADP/AMP	0.000505432	0.000190367	0.000320223	0.000150358	6.35032e-05	0.00279718	0.000737179	0.000510681	0.000651273	7.68584e-05	0.000298645	9.98136e-05	3.47526e-05	6.89998e-05	0.0219276	0.0376951	0.0295115	0.00538478	0.00057633	0.236363	0.174196	0.112103	0.0539033	0.0136233	0.0178918	0.0182032	0.0196359	0.00145737	0.0246407	0.0110389	0.0256911	0.00626997	0.00196287		0.018648	*		nucleic acids and derivates	ATP/ADP/AMP	0.000464662	0.0427409	0.000684615	0.0617443
	allantoin	1.56728	0.887943	2.28389	1.53248	0.345657	3.08556	2.81179	2.14472	7.67147	0.413133	0.369864	0.662697	0.335022	0.426668	1.17564	1.66634	0.762067	0.648472	0.159185	4.46718	1.88614	3.88152	0.810398	1.51404	1.0444	1.49632	3.53398	0.76354	2.87613	0.969766	2.11876	1.19015	0.782395		0.882686	NS			allantoin	1.75273	1.67086	1.88678	1.16533
	guanosine	0.167758	0.0428124	0.171245	0.036153	0.0209092	0.0718007	0.310367	0.0355648	0.0622389	0.0552465	0.0210828	0.0107232	0.0138257	0.0166371	0.0511399	0.0646067	0.0456355	0.00963781	0.00170653	0.21096	0.0981501	0.226547	0.0835755	0.0288619	0.0225171	0.0168299	0.0606199	0.00413474	0.0353008	0.0116675	0.0508052	0.0130579	0.00308298		0.462572	NS			guanosine	0.074026	0.0546756	0.0823875	0.0624386
	inosine	0.0364796	0.0200965	0.0273609	0.00460173	0.00167134	0.0617694	0.0725727	0.0230248	0.0186882	0.0117011	0.00597727	0.00176377	0.00385478	0.00251591	0.03541	0.048957	0.0156518	0.00986952	0.00119859	0.0780261	0.023205	0.0937508	0.0216983	0.0139942	0.0155459	0.00590603	0.0245288	0.00278429	0.0123078	0.00444228	0.0384158	0.00387975	0.00352674		0.730366	NS			inosine	0.0208627	0.0238473	0.0216668	0.0249549
	nicotinic acid	0.252985	0.0952705	0.45582	0.132183	0.0681098	0.252576	0.483353	0.285136	0.468515	0.0263635	0.0391727	0.0608827	0.0518873	0.0290452	0.242958	0.441001	0.165915	0.183104	0.0483209	1.05579	0.367202	2.06989	0.724693	0.49099	0.11865	0.104203	0.347457	0.0564098	0.191901	0.0889057	0.420679	0.100693	0.0537945		0.17203	NS			nicotinic acid	0.19295	0.382766	0.166787	0.471114
	uracil	0.106144	0.0322443	0.108622	0.0381858	0.0322136	0.0913327	0.385705	0.187309	0.340497	0.0255672	0.00860622	0.0184243	0.014616	0.0235658	0.048564	0.0891858	0.0363133	0.0332746	0.0090617	0.218923	0.0784358	0.349324	0.15595	0.125914	0.0145833	0.0188296	0.0911877	0.0119894	0.0340901	0.0136872	0.0345563	0.0185458	0.00960511		0.454297	NS			uracil	0.100931	0.0732643	0.117702	0.0855702
	uridine	1.43712	0.463302	1.7222	0.387155	0.175673	1.73911	7.03986	0.961186	1.99804	0.419488	0.202234	0.138077	0.139223	0.160653	0.268787	0.301921	0.168318	0.0529201	0.00648011	0.74266	0.284157	0.70209	0.224591	0.0448011	0.0926534	0.0542722	0.199275	0.00813583	0.13051	0.0492642	0.159119	0.0491741	0.00640925		0.0195502	*			uridine	1.21309	0.186607	1.74449	0.206368
	uridine 5'-monophosphate	0.000494164	4.66205e-05	0.000942513	0.000237475	0.000109708	0.00103206	0.000772964	0.00110963	0.00316756	9.08965e-05	4.1418e-05	4.19851e-05	6.20582e-05	0.000141683	0.0749739	0.118489	0.0663581	0.00843369	0.000998436	0.653041	0.35904	0.145366	0.0598603	0.0194995	0.0503669	0.0360497	0.0235402	0.00214917	0.0466957	0.0226832	0.0672413	0.00885733	0.00240663		0.037692	*			uridine 5'-monophosphate	0.000592195	0.09295	0.000813123	0.154263
	xanthine	0.0209513	0.00426966	0.0326397	0.00875174	0.00877732	0.0416201	0.171029	0.0192735	0.159012	0.00486594	0.00281533	0.00243474	0.00224954	0.00635044	0.0231137	0.0261467	0.0209744	0.0111753	0.00432063	0.096491	0.0345907	0.213274	0.0686972	0.0368809	0.00862211	0.0086912	0.056687	0.00868969	0.0166025	0.00692981	0.0166752	0.00971292	0.0067265		0.96237	NS			xanthine	0.0346457	0.0355264	0.0545069	0.0481629
	nucleic acids and derivates	3.58971	1.54618	4.80304	2.1399	0.653185	5.3476	11.2762	3.65783	10.7223	0.956532	0.650092	0.895144	0.560775	0.665646	1.94252	2.79434	1.31074	0.962271	0.231848	7.75943	3.30512	7.79387	2.20337	2.2886	1.38523	1.75931	4.35691	0.859291	3.36817	1.17838	2.93195	1.40035	0.86991		0.414295	NS			nucleic acids and derivates	3.39029	2.56324	3.47878	2.05448
fatty acids	elaidic acid	0.174678	0.0349374	0.0286435	0.0342107	0.00406648	0.201571	0.0690586	0.0524866	0.0626829	0.0222735	0.0127676	0.00563669	0.00287316	0.00558358	0.0406024	0.040565	0.0297718	0.0141193	0.00335774	0.203987	0.0831736	0.198925	0.103097	0.058993	0.0158717	0.0281054	0.0482839	0.0139429	0.0282423	0.0161118	0.0275442	0.0161208	0.0133936		0.963305	NS		fatty acids	elaidic acid	0.0508193	0.0518005	0.0599989	0.0568656
	glutaric acid	0.00706478	0.00307851	0.00964961	0.00212502	0.000898149	0.0256762	0.0172808	0.0116889	0.0174617	0.00181723	0.00311398	0.00143621	0.00101141	0.000968698	0.00469096	0.0112927	0.00496978	0.00340746	0.000387908	0.0420541	0.0164862	0.0549396	0.0228522	0.0179995	0.00214093	0.00322848	0.0176802	0.00237371	0.00699726	0.00241003	0.00360221	0.00369936	0.00160572		0.323921	NS			glutaric acid	0.00737651	0.0117273	0.00761812	0.014318
	linoleic acid	1.04211	0.334588	0.109601	0.40765	0.0220518	0.310632	0.625568	0.326375	0.340616	0.211963	0.0290318	0.0200126	0.0140163	0.0165558	0.285525	0.214705	0.197284	0.0783253	0.0278184	0.780278	0.360729	1.2403	0.50589	0.340895	0.0937748	0.16024	0.275175	0.0797202	0.205565	0.105208	0.253688	0.110069	0.10525		0.899314	NS			linoleic acid	0.272198	0.285286	0.27984	0.284136
	oleic acid	0.174678	0.0349374	0.0286435	0.0342107	0.00406648	0.201571	0.0690586	0.0524866	0.0626829	0.0222735	0.0127676	0.00563669	0.00287316	0.00558358	0.0406024	0.040565	0.0297718	0.0141193	0.00335774	0.203987	0.0831736	0.198925	0.103097	0.058993	0.0158717	0.0281054	0.0482839	0.0139429	0.0282423	0.0161118	0.0275442	0.0161208	0.0133936		0.963305	NS			oleic acid	0.0508193	0.0518005	0.0599989	0.0568656
	palmitic acid	3.91263	1.03632	0.952128	1.11292	0.116137	4.04852	2.6863	1.51039	1.74139	0.757192	0.326666	0.167877	0.1176	0.191875	2.02163	1.53322	1.12988	0.491361	0.169567	10.8622	2.88966	13.8979	6.73008	3.48286	0.824168	1.36779	3.10298	0.633228	1.88677	0.982221	2.08822	0.856349	0.586903		0.13541	NS			palmitic acid	1.33414	2.923	1.29012	3.5917
	stearic acid	0.983609	0.268191	0.346226	0.2289	0.0332058	1.59348	0.807755	0.508474	0.4647	0.180054	0.170505	0.0632303	0.0460425	0.0623353	0.635089	0.568813	0.375207	0.0961618	0.0422693	3.29064	1.13549	4.12815	2.05349	1.01259	0.304163	0.433355	0.874783	0.195016	0.510772	0.280355	0.503335	0.250117	0.167727		0.13992	NS			stearic acid	0.411193	0.887238	0.429559	1.07827
	stigmasterol	0.0326631	0.00825882	0.00955388	0.00300523	0.00052373	0.0420542	0.0302959	0.0159257	0.0160577	0.00816454	0.00724924	0.00063849	0.000477986	0.000875635	0.00356849	0.00132604	0.00525426	0.00117729	0.000270899	0.0403908	0.00771138	0.0463956	0.00972812	0.00768113	0.00248305	0.00353366	0.00887592	0.000467257	0.00739805	0.00293117	0.00278093	0.0025049	0.00103253		0.34984	NS			stigmasterol	0.0125531	0.00818481	0.0129505	0.0124475
	fatty acids	6.32743	1.72031	1.48444	1.82302	0.180949	6.4235	4.30531	2.47782	2.70559	1.20374	0.562101	0.264468	0.184895	0.283777	3.0317	2.41049	1.77214	0.698671	0.247028	15.4235	4.57642	19.7656	9.52824	4.98001	1.25847	2.02436	4.37606	0.938691	2.67399	1.40535	2.90671	1.25498	0.889305		0.171215	NS			fatty acids	2.1391	4.21904	2.06505	5.08472
specialized metabolites	4-hydroxy-3-methoxybenzoic acid	0.0059847	0.0010443	0.00320388	0.000578201	0.000815526	0.00796714	0.0125249	0.0052991	0.00432209	0.000338317	0.000699746	0.000295876	0.000193898	0.000500924	0.029057	0.0256471	0.0155793	0.00737592	0.0033574	0.0963062	0.0515816	0.101265	0.0384997	0.057559	0.0212804	0.0146615	0.0336841	0.00945634	0.0283063	0.0159907	0.0199343	0.00713329	0.00725882		0.00101833	**		specialized metabolites	4-hydroxy-3-methoxybenzoic acid	0.00312633	0.0307334	0.00357996	0.0274335
	arbutin	0.00324989	0.00301945	0.00881604	0.00200434	0.00171868	0.0360257	0.0567341	0.00805741	0.020735	0.00210045	0.00245565	0.00195191	0.00136969	0.00164593	0.0811793	0.0796075	0.0732026	0.0343876	0.019275	0.675202	0.351545	0.426572	0.223775	0.172059	0.0247789	0.0325787	0.0581627	0.0171474	0.0414352	0.0186748	0.0419894	0.0183486	0.013599		0.0213696	*			arbutin	0.010706	0.126501	0.0158791	0.172691
	azelaic acid	0.0392209	0.0132798	0.0529986	0.0128501	0.00425266	0.0798257	0.0984634	0.0384334	0.0853506	0.0169713	0.0170544	0.00326889	0.00284227	0.00364594	0.54395	0.472725	0.371421	0.142729	0.0157839	1.66399	0.623404	2.67587	0.830089	0.13503	0.152392	0.159392	0.672829	0.0285743	0.276862	0.0982678	0.385112	0.175508	0.0194448		0.0133294	*			azelaic acid	0.0334613	0.497019	0.0321508	0.639793
	benzoic acid	0.704725	0.270984	0.631924	0.479948	0.0635815	3.37704	1.79235	0.887925	1.44542	0.159834	0.436318	0.0937293	0.0826238	0.0848857	1.53811	1.54412	0.736574	0.412462	0.167196	6.91382	2.42781	7.20009	3.69598	2.68673	0.869585	1.0583	3.32136	0.482041	1.76901	0.656663	1.2932	0.502647	0.372457		0.0454653	*			benzoic acid	0.750807	1.98148	0.888224	2.00093
	erythrono-1,4-lactone	0.414784	0.115341	0.586425	0.146111	0.204366	0.303214	1.24428	0.353993	0.585084	0.0852125	0.0402256	0.0454318	0.0491074	0.16399	0.0715123	0.11686	0.0573943	0.0485508	0.0217611	0.391626	0.209045	0.668592	0.227049	0.260153	0.0371113	0.04583	0.155819	0.0341953	0.0609323	0.0286307	0.0593871	0.0302868	0.0257022		0.0516755	NS			erythrono-1,4-lactone	0.309826	0.134234	0.315835	0.159674
	O-acetylsalicylique acid	0.0396684	0.027036	0.0111071	0.0453326	0.0236657	0.676811	0.441466	0.0751426	0.622748	0.0381548	0.0163448	0.0319998	0.0147453	0.0111225	0.131133	0.20216	0.20271	0.152134	0.0924951	0.758016	0.352375	2.1632	0.636699	0.425783	0.0623409	0.0741603	0.490805	0.122014	0.0869591	0.0475739	0.142381	0.162795	0.0782033		0.1952	NS			O-acetylsalicylique acid	0.148239	0.335997	0.230978	0.474542
	pantothenic acid	0.219427	0.0799153	0.328962	0.124843	0.0911402	0.316236	1.04895	0.255681	0.736937	0.0571553	0.0351824	0.0337473	0.0303559	0.0720159	0.546442	0.567842	0.360877	0.293127	0.133641	2.99203	1.05479	4.06118	1.51522	1.42752	0.444424	0.507347	1.59566	0.444151	0.657745	0.254592	0.503613	0.35113	0.263489		0.0190094	*			pantothenic acid	0.245039	0.946043	0.288658	0.99694
	putrescine	6.98448	2.95714	6.73976	4.38229	1.33517	2.4066	11.4462	5.3214	13.4493	1.52742	0.858502	0.781603	0.604418	1.40482	7.34774	4.24111	5.68916	3.29309	1.17864	50.402	18.1688	53.5381	24.2245	7.79342	5.50676	4.64944	13.5687	3.54982	6.57496	3.72794	7.73252	4.81109	3.03577		0.07277	NS			putrescine	4.29993	12.0544	3.93804	14.7577
	quinic acid	0.135443	0.0714288	0.457462	0.226851	0.109692	0.497348	1.48772	0.621719	0.776931	0.0889076	0.0494236	0.0844605	0.0409857	0.065775	41.6262	22.0487	15.8297	17.5519	9.5389	127.226	27.9238	191.717	81.5727	91.3634	17.1888	22.7185	63.5978	23.8679	16.3571	12.4577	28.933	16.9732	18.0993		0.00166026	**			quinic acid	0.336725	44.5575	0.394892	46.55
	scopoletin	0.00118793	0.000368302	0.000206329	0.000256835	0.000141118	0.00348201	-0.00160318	0.000668298	0.000198765	1.82495e-05	0.000168942	0.000156454	7.99862e-06	0.00010043	0.232558	0.152791	0.0738256	0.0899453	0.035238	0.611642	0.078978	0.466039	0.259779	0.0975717	0.0994387	0.114139	0.163871	0.0684921	0.0836748	0.0473424	0.208788	0.0707156	0.0400593		0.000497451	***			scopoletin	0.000382748	0.157626	0.00103055	0.146643
	spermidine	0.0890011	0.0580417	0.0468054	0.0476803	0.00949042	0.0389001	0.12162	0.0384019	0.0681934	0.0323072	0.0180593	0.00906561	0.0047931	0.010405	0.0303907	0.0215387	0.0321855	0.0225969	0.0164698	0.300209	0.111221	0.230948	0.111306	0.207118	0.0443745	0.0500398	0.0515147	0.0653529	0.0399016	0.0311318	0.0422207	0.0275758	0.07147		0.116288	NS			spermidine	0.0423403	0.0793455	0.0324692	0.0782426
	specialized metabolites	8.63717	3.5976	8.86767	5.46874	1.84403	7.74345	17.7487	7.60672	17.7952	2.00842	1.47443	1.08571	0.831443	1.81891	52.1783	29.4731	23.4427	22.0483	11.2228	192.031	51.3533	263.249	113.336	104.626	24.4513	29.4244	83.7102	28.6891	25.9769	17.3846	39.3622	23.1304	22.0268		0.00459511	***			specialized metabolites	6.18058	60.9008	5.51353	64.7786

## Sheet: Exudates
	species	Vetch																				Oat																											species
class	metabolites	Carbure	Carbure	Carbure	Carbure	Carbure	Capture	Capture	Capture	Capture	Capture	Nacre	Nacre	Nacre	Nacre	Nacre	Vésuvy	Vésuvy	Vésuvy	Vésuvy	Vésuvy	Toscane	Toscane	Toscane	Toscane	Toscane	Altesse	Altesse	Altesse	Altesse	Altesse	Météore	Météore	Météore	Météore	Météore	Météore	Météore	Océane	Océane	Océane	Océane	Océane		test			class	metabolites
amino acids and derivates	asparagine	0	0	0.0025472	0	0.00150459	0	0	0.0116363	0.0120278	0.141097	0	0	0	0	0.00442645	0	0	0	0	0.0125742	0	0.00412023	0.000593196	0.00332738	0.00395748	0.00221975	0.000656285	0.000561035	0.00172892	0.00127711	0.00369803	0.000244595	0.00204518	0.00337983	0.0036081	0.00452908	0.00644869	0.000258292	0.00264133	0.004621	0.00171027	9.25117e-05		0.305323	NS		amino acids and derivates	asparagine
	aspartic acid	0.00276881	6.09123e-05	0.0045816	0.0012609	0.0018023	0	0.00898826	0.011633	0.0688119	0.0279465	0.0020777	0.00262	0.0110813	0.00502156	0.016968	0.000452769	0.0348009	0.00494785	0.00517538	0.0285834	1.69379e-06	0	0	0.000151206	0	9.8946e-07	0.00147469	0.00172703	0	0.00387633	-1.08224e-06	1.15648e-05	0	0	0.000102149	0.000428186	0.00018351	0	0	0	7.98472e-05	6.69493e-05		0.00252824	**			aspartic acid
	β-alanine	7.53623e-07	1.47148e-05	0.000762218	1.01912e-06	4.01351e-06	1.64062e-05	0.000813295	8.36053e-06	0.00209682	0.00451205	0.00192674	1.66985e-06	1.25947e-05	0.00131125	0.00100392	8.60007e-06	0.0013383	6.92708e-06	2.39202e-06	0.00194438	0.00827653	0.00639278	0.00891118	0.0049955	0.00375087	0.0070311	0.0145328	0.00604815	0.00231906	0.00352217	0.00355553	0.00280331	0.00336834	0.00819642	0.00251689	0.00236261	0.00915277	0.00211934	0.00615733	0.00761333	0.00157165	2.1302e-05		1.61582e-06	***			β-alanine
	β-cyano-L-alanine	0.0015492	0.00265447	0.011044	1.60511e-05	0.00230092	0.00206982	0.00748538	0.00379948	0.0210328	0.0205608	6.57357e-06	0.00394086	0.00360553	0.00232009	0.0225204	0.00172659	0.0120222	0.00849165	0.00437429	0.0174223	0.000126018	0.000140954	2.01506e-05	0.00010228	1.16857e-05	0.00020838	3.15825e-05	0.000136147	0.000167638	0.000236271	5.44729e-05	7.69059e-05	6.84727e-05	1.81075e-05	2.14006e-05	0.000233731	8.74455e-05	0.000185982	1.49914e-05	0.000105565	3.81878e-05	0.00137997		4.19754e-05	***			β-cyano-L-alanine
	β-hydroxyisovalerate	0.00654345	0.0124124	0.00411048	0.00196843	0.00122294	0.0074619	0.00255816	0.00553011	0.00175923	0.00157232	0.00564942	0.00764507	0.00181907	0.0112705	0.00504589	0.00993384	0.00411755	0.00772656	0.0114186	0.00354847	0.0127312	0.0105392	0.00326056	0.0169642	0.018318	0.000565575	0.0114739	0.010337	0.0121259	0.0120866	0.00729324	0.0108805	0.0104342	0.0146479	0.0103436	0.00471872	0.0120479	0.0181729	0.0143372	0.00662854	0.00542292	0.0136461		0.000286233	***			β-hydroxyisovalerate
	GABA	0.00161753	2.12166e-05	0.00271872	0.00169072	0.00286399	0	0.00702266	0.00297229	0.0017924	0.017821	1.31471e-05	0	0.00243448	0	0.00452774	1.06236e-05	0.00762009	0	0	0.0156054	0	0.000127118	0.000332581	0	0	7.71779e-06	0.0011176	0.000422806	0	0.00371946	0	0	0	0	6.1775e-06	0	4.41432e-06	0	0	0.000888987	0.000291864	0		0.00703398	**			GABA
	glutamic acid	0.000690318	1.71102e-06	0.00447053	5.09559e-07	0.000783578	2.92968e-07	0.0118245	0.00653666	0.00617463	0.017169	0	0.00219681	0.00365344	0.00107257	0.0232489	0	0.0429036	0.00410848	0.00339619	0.0354864	0.000133132	8.79159e-05	9.48038e-05	0.000177778	6.42713e-05	0.000206599	0.000152859	0.000134898	0.000487808	0.000951579	0.000191918	0.000186193	0.000176164	0.000229477	5.51563e-05	0.000190117	0.000220085	0.000164841	0.000174469	0.000380323	6.47209e-05	3.34746e-05		0.00415254	**			glutamic acid
	glycine	0.000500908	0.000513306	0.000820917	0.000821919	0.000452582	0.000471972	0.000378436	0.00225937	0.00187976	0.00973541	0.000976742	0.00045754	0.00234681	0.00291186	0.00109499	0.000479834	0.000781979	0.000796137	0.000648477	0.00097921	0.000560983	0.000527207	0.000718897	0.000364624	0.000139995	0.000533912	0.00231352	0.00207219	0.00109603	0.00203934	0.000314933	0.00020489	0.000173271	0.000685298	0.000971633	0.000724566	0.000460561	0.000203447	0.000135181	0.000942492	0.000244253	9.12945e-06		0.109366	NS			glycine
	homoserine	0.000210261	2.12166e-05	5.89175e-06	2.24206e-05	1.41653e-06	8.20311e-06	8.73495e-06	5.32033e-06	9.405e-06	3.02151e-05	7.07226e-05	1.93226e-05	4.19823e-06	3.39561e-05	4.33417e-05	4.83122e-05	2.08122e-05	1.55262e-05	1.00465e-05	1.35939e-05	0.0431896	0.14266	0.139707	0.161134	0.0747125	0.102027	0.247543	0.132998	0.0151655	0.0598588	0.0201795	0.0437517	0.0567593	0.137729	0.13331	0.150677	0.294754	0.0166085	0.064933	0.14036	0.0729876	0.000150129		3.3201e-07	***			homoserine
	isoleucine	0.00069484	0.000191976	0.00244464	2.67519e-05	0.000840475	0.000144726	0.00379239	0.0035555	0.0057618	0.0187109	0.000508205	0.000449906	0.00157927	0.000935269	0.00668435	0.000195778	0.0132081	0.00150939	0.0011752	0.0155459	0.000314028	0.000230599	0.000386316	0.000176091	0.000143968	0.000568544	0.000703027	0.00253184	0.000936473	0.00394947	0.000455264	0.000239777	0.000626219	0.000538698	0.00078344	0.00106817	0.000260445	0.000570202	0.000479208	0.00100142	0.000392541	3.99667e-05		0.0118164	*			isoleucine
	N-methylanthranalic acid	0	0	0.000800842	0.000144205	7.05905e-05	0.000269238	9.30154e-05	8.08184e-05	6.90525e-05	0.000241267	0.000119911	0.000567512	0.000206701	6.76661e-05	0.000572694	8.22066e-05	9.26028e-05	0.000570648	0.000257621	9.49348e-05	0.00474261	0.0084526	0.000112268	0.00309773	0.000210109	0.0036234	0.00729935	0.00437524	0.000103178	0.0140658	0.00454542	0.00341239	0.006123	0.000183164	0.00626597	0.00445944	0.000111829	0.0052029	0.000139575	0.0127405	0.000118035	6.30946e-05		0.000123371	***			N-methylanthranalic acid
	N-methylglutamic acid	6.15458e-05	-8.21289e-06	0.00862487	-1.17199e-05	7.81453e-05	-1.46484e-06	8.73495e-06	3.59756e-05	8.4645e-05	1.2495e-05	0.0144197	0.029075	0.0095638	0.0323058	8.0109e-05	5.56475e-05	0.0102941	0.00967928	0.0052835	0.00508659	0.000148037	0.000143836	4.22203e-05	0	0	5.28371e-05	6.75866e-05	9.26385e-05	9.84977e-05	7.19399e-05	0.000185064	5.28126e-05	9.9655e-06	0.000204754	0	0	0	0.000152279	7.36647e-05	1.87992e-05	0	0.00548436		0.00628225	**			N-methylglutamic acid
	phenylalanine	8.56618e-05	0.000437336	0.000586557	0.000571471	0.0002342	7.82225e-05	0.00194199	0.000750927	0.00218345	0.00586673	0.000278357	0.000421757	0.000303013	0.000397139	0.00132484	1.59354e-05	0.00597148	0.000303358	3.97075e-05	0.00419763	0.000691405	0.000203215	0.000413183	0.000741269	0.0002045	0.000108841	0.000599015	0.000171954	0.000805214	6.90526e-05	0.000640327	2.60208e-05	0.000305716	8.07872e-05	0.000869263	0.000456619	0.000614011	0.000275143	0.000124584	0.00107156	0.000429737	0.000190907		0.0338974	*			phenylalanine
	pyroglutamic acid	0.0176546	0.0137597	0.0413928	0.02364	0.014867	0.029632	0.0959693	0.0838176	0.036629	0.27975	0.0710538	0.0538881	0.0402146	0.117551	0.103061	0.0426136	0.1529	0.0538282	0.0477127	0.117361	0.00933582	0.0228927	0.0219845	0.0100292	0.00718951	0.0314223	0.0443379	0.443901	0.00113985	0.107282	0.0152423	0.0188913	0.0371157	0.0216263	0.0531528	0.272179	0.0271045	0.0143448	0.0142801	0.0592852	0.0222164	0.000689578		0.583596	NS			pyroglutamic acid
	serine	0.000848579	0.000622811	0.00203309	0.00184843	0.00122058	0.000904686	0.00709656	0.00393603	0.00552544	0.0410826	0.00165745	0.00506705	0.005473	0.0083532	0.00398768	0.00173595	0.00804569	0.00140046	0.00299361	0.00651863	0.00107894	0.00319149	0.0105253	0.00761958	0.00091125	0.000127245	0.00226215	0.00330667	0.0025318	0.0108225	0.00875246	0.00394899	0.00103416	0.00152451	0.00102547	0.000963839	0.00497662	0.00241317	0.000968497	0.00113663	0.00125053	0.00180905		0.269304	NS			serine
	threonine	0.000426048	3.73002e-05	0.00105331	0.000621663	0.000700003	0.000106347	0.00287923	0.00109827	0.00177507	0.00738612	0.000243902	0.000512884	0.000849523	0.000868095	0.00262266	0.000264326	0.00648851	0.000943039	0.000802523	0.00439998	0.000173783	0.000492329	0.000388619	0.000189799	0.000204733	0.0004506	0.000405098	0.00248979	0.00141939	0.00313263	0.00035209	0.000180025	0.000571891	0.000299818	0.00165778	0.00113564	0.000272216	0.00045561	0.000256663	0.000621098	0.00120168	0.000104684		0.0531521	NS			threonine
	urea	0.448826	0.920233	0.494456	0.581489	0.504555	0.582533	0.477711	0.535997	0.81613	0.541551	0.534789	0.335372	0.44099	0.477665	0.0804353	0.559469	0.453818	0.518386	0.385353	0.490923	0.41058	0.333968	0.241848	0.108462	0.213336	0.377202	0.28455	0.240423	0.331424	1.07309	0.636146	0.241625	0.538664	0.616188	0.555796	0.466334	0.881265	0.548597	0.292052	0.5524	0.5998	0.363855		0.350593	NS			urea
	amino acids and derivates	0.482479	0.950973	0.582454	0.614112	0.533502	0.623696	0.628571	0.673653	0.983744	1.13505	0.633792	0.442236	0.524138	0.662085	0.277648	0.617093	0.754424	0.612714	0.468643	0.760286	0.492084	0.534171	0.429338	0.317533	0.323154	0.526357	0.61952	0.851729	0.371549	1.30005	0.701606	0.326536	0.657476	0.805532	0.770485	0.910461	1.23796	0.609725	0.396768	0.789816	0.70782	0.387636		0.908104	NS			amino acids and derivates
sugars and derivates	arabinose	0.0191913	0.00203645	0.0235177	0.027357	0.0286031	0.0028374	0.0445752	0.00356944	0.0257229	0.0221275	0.00625986	0.0173436	0.00489167	0.0240658	0.0170111	0.0122814	0.0222165	0.0125349	0.0188192	0.0201092	0.00141194	0.00249277	0.00138675	0.00171768	0.000506925	0.00170603	0.00148354	0.00118952	0.00524952	0.0183437	0.00222798	0.000586721	0.00100491	0.00144407	0.000514277	0.000792035	0.000632299	0.00204519	0.00087493	0.00138283	0.000294096	0.000256639		1.0506e-07	***		sugars and derivates	arabinose
	β-gentiobiose	0.00038485	0.000121825	0.000435553	0.000123568	0.000161012	0.000111621	0.000860275	0.000181398	0.0022525	0.000748108	0.000370387	0.000613552	0.000376852	0.000588572	0.000635272	0.000233973	0.000889782	0.000579247	0.000730762	0.000488045	0.000100611	0.000123947	8.29054e-05	0.000154791	5.44553e-05	4.5713e-05	0.000174546	0.000151344	0.000106156	0.00564475	2.74168e-05	4.29825e-05	0.000253317	9.57607e-05	5.36119e-05	5.15654e-05	5.42331e-05	0.000102336	0.000115279	0.00270347	0.000165646	0		0.804291	NS			β-gentiobiose
	cellobiose	0.017067	0.000769274	0.0262838	0.00694479	0.00404561	0.00605565	0.00954329	0.00433785	0.0309613	0.00417878	0.0114385	0.0092758	0.0112515	0.0171085	0.0532849	0.0110379	0.108456	0.0208763	0.0157498	0.054161	0.00821928	0.00592783	0.00110848	0.00265339	0.00659938	0.00505179	0.00490561	0.00684754	0.0343312	0.0494908	0.0024502	0.00192091	0.0041733	0.00856902	0.00825027	0.00722663	0.00487719	0.00499456	0.00770196	0.00993323	0.00926922	6.43119e-05		0.0455746	*			cellobiose
	fructose	11.9953	0.150522	4.40317	5.71464	7.37128	0.278097	8.73705	1.69361	3.22378	4.95375	0.206692	4.72403	1.60614	1.0715	0	0.533403	4.66978	2.46638	5.14522	4.44642	0.00813694	0.0247201	4.74779	0.0124827	0.00790107	0.000682968	0.102156	0.0209694	0.0433545	0.0511883	0.00741841	5.07774	0.0481187	0.0121033	0.254095	0.179518	0.00896021	0.0328023	0.0256178	0.0768506	0.098068	0.0145863		0.00014166	***			fructose
	frucote-6-phosphate	0.0155166	8.04179e-05	0.00729246	0.00461228	0.00126662	0	0.0367664	0.00180942	0.00724185	0.0391856	0	0.0120113	0.00860315	0.00256319	0.019636	-2.78238e-06	0.0325457	0	0.0131013	0.0251399	0.000209352	0.000138359	0.000127812	0.000210887	0.000134619	0.000133973	4.42155e-05	0.000109501	7.44583e-06	0.000722526	6.49346e-05	6.36064e-06	7.84382e-05	0.000174459	0.000276223	2.50598e-05	0.000312576	0.000115511	0.000112436	0.000383215	3.6452e-05	0		0.000202295	***			frucote-6-phosphate
	galactinol	0.00142485	0.0014157	0.00944535	0.00616975	0.00258564	0.0026997	0.0101665	0.00141698	0.0077423	0.0186468	0.00135982	0.00041961	0	5.65935e-06	0.00464267	0.000870125	0.0123307	0.00153065	0.00221453	0.00597176	0.000125679	0.000481375	0.000970492	0.000280269	7.99301e-05	0.000807597	0.0017343	0.000876422	3.40381e-05	0.00531561	0.0005404	0.000311286	0.00183687	0.000682861	0.00078697	9.95164e-05	0.000273057	0.00246649	0.00107757	0.0166807	0.0016939	4.66616e-06		0.0357165	*			galactinol
	galactitol/mannitol	0.0140618	0.00391242	0.0197609	0.0054584	0.00538447	0.0133974	0.0572552	0.01409	0.0137402	0.0525543	0.01122	0.0171057	0.00923264	0.0121974	0.0193647	0.00850269	0.0194082	0.0107372	0.0118278	0.0201059	0.00259285	0.00120546	0.00148481	0.000911034	0.000405494	0.00276277	0.00208087	0.00547441	0.0113549	0.00682346	0.00153823	0.000837677	0.00193331	0.00195213	0.00226472	0.00218189	0.0050174	0.00116675	0.00108946	0.00370453	0.00155504	0.00107707		2.63115e-05	***			galactitol/mannitol
	gluconic acid/galactonic	0.0231171	0.00323211	0.0111097	0.00436387	0.00419034	0.0262119	0.014984	0.00375945	0.00329794	0.0154497	0.011691	0.0109905	0.00354874	0.0185865	0.00796245	0.0412313	0.0083104	0.0274609	0.0104321	0.00781853	0.00132929	0.00227457	0.00437518	0.00133956	0.0012901	0.00266145	0.0142622	0.00968187	0.00364165	0.0169857	0.00115944	0.00164818	0.0046944	0.00178533	0.00274369	0.00142214	0.00119439	0.00178751	0.0011988	0.0266392	0.00579388	5.11249e-05		0.00379668	**			gluconic acid/galactonic
	glucose	0.376718	0.208271	0.944156	0.982974	1.93068	0.426205	0.942946	0.279138	0.512234	1.13843	0.136537	0.65099	0.175183	0.584725	0	0.921156	0.955468	0.752984	0.824531	1.20015	0.0169364	0.0141902	1.55426	0.0184476	0.010776	5.90241e-06	0.0811748	0.0314028	0.11779	0.117056	0.00421138	2.21668	0.0165936	0.0319514	0.571137	0.176762	0.0144493	0.0187874	0.0434457	0.0679296	0.226634	0.00439617		0.00658595	**			glucose
	glucose-6-phosphate	0.016392	0.000109163	0.0118042	0.00735727	0.0017277	0.00312011	0.0336461	0.000880895	0.00782199	0.0193034	0.00775364	0.0124354	0.01046	0.00788962	0.0192435	0.00518812	0.0306852	0.00487356	0.0127842	0.0209434	0	0	0	0	0	0	0	0	0	0	0	0	0	0	0	0	0	0	0	0	0	0		6.2062e-07	***			glucose-6-phosphate
	maltitol	0.000335864	0.000461975	0.000507127	0.000210448	0.000230659	5.09765e-05	0.00096958	0.00031238	0.000237105	0.000405065	0.000275183	0.00123092	0.000376359	0.000499007	0.000689084	0.000273432	0.000770988	0.000654968	0.00109842	0.000446595	0.000328934	6.71619e-05	0.000238353	0.000234929	0.000184167	4.84835e-05	0.000210971	0.000421557	2.14865e-05	0.00580596	2.74168e-05	8.73142e-05	0.000253317	9.26267e-05	0.000297182	0.000281923	0.000300804	0.000306396	0.000297502	0.00289219	0.000663079	0		0.760657	NS			maltitol
	N-acteyl-D-glucosamine/mannosamine	0.00561122	0	0.00420147	0.0014232	0.000335482	0.00162656	0.00548248	0.000648321	0.00262994	0.00344316	0.00434309	0.00942251	0.00383915	0.00299478	0.0103107	0.0021743	0.00651681	0.00584383	0.00658475	0.00506475	0.000981042	0.00120574	0.00251537	0.00100572	0.000111248	0.00187839	0.00175957	0.0011891	0	0.012384	0.000918824	0.000620258	0.00179797	1.39288e-06	0.00147157	0	0	0.00120199	0.00100029	0.00703236	0.00107843	0		0.00879947	**			N-acteyl-D-glucosamine/mannosamine
	sophorose	0.00116133	0.000418173	0.00109216	0.000866251	0.000542532	0.00024082	0.00104206	0.000244735	0.000935055	0.00169954	0.000924834	0.00253317	0.00140492	0.00160799	0.00146363	0.000148984	0.00159225	0.000816201	0.00109674	0.00106189	0.000150747	0.000118758	9.21171e-05	3.43747e-05	0	4.49215e-05	2.96876e-05	0.000110333	0.00206377	0.00101053	0.000102452	3.56581e-05	2.79677e-05	3.41256e-05	5.25088e-05	6.33724e-05	6.72658e-06	0.000121026	0.000152757	0.000345617	7.19121e-05	0		7.41708e-06	***			sophorose
	sucrose	0.24704	0.0584843	0.185627	0.0729154	0.109665	0.12751	0.317558	0.278482	0.160092	0.365654	0.189228	0.295019	0.211423	0.153523	0.280019	0.0925145	0.276517	0.289154	0.296585	0.289768	0.0130323	0.033587	0.0311682	0.0105412	0.022842	0.0166059	0.164774	0.12682	0.00189252	0.311531	0.0325405	0.0144255	0.0585239	0.0594852	0.14614	0.0313532	0.0121326	0.0255464	0.0295088	0.268903	0.0726054	0.000258262		3.12768e-06	***			sucrose
	trehalose	0.00198705	0.000654636	0.002806	0.00139135	0.000981656	0.00176074	0.00206286	0.00503126	0.0144822	0.00173635	0.00318886	0.00394849	0.00372802	0.00420588	0.0122021	0.00201242	0.0010799	0.000956415	0.00402338	0.000974753	0.00119683	0.00147814	0.00108449	0.000650588	0.000623315	0.000739126	0.00271525	0.00212382	0.0336203	0.0110554	0.000680009	0.00055723	0.00120004	0.000936366	0.00218397	0.00100601	0.00139471	0.000781615	0.0012461	0.00457074	0.00148461	0		0.902849	NS			trehalose
	xylose	0.100307	0.0344993	0.161404	0.0974818	0.117921	0.0264662	0.18149	0.0150994	0.0506479	0.123137	0.0251822	0.0765347	0.0303808	0.0688669	0.124271	0.0713293	0.158779	0.0629648	0.108204	0.205285	0.0070946	0.00604256	0.010556	0.0044299	0.00570823	0.00451312	0.0126669	0.0102877	0.00178104	0.108763	0.00791553	0.00912694	0.0102744	0.0119328	0.0101492	0.00129685	0.00472059	0.013858	0.00750113	0.0219879	0.00340665	3.87494e-05		2.44432e-07	***			xylose
	sugars and derivates	12.8356	0.464988	5.81261	6.93429	9.5796	0.916391	10.3964	2.30261	4.06382	6.76045	0.616465	5.8439	2.08083	1.97092	0.570736	1.70236	6.30535	3.65835	6.473	6.30391	0.0618468	0.094054	6.35724	0.0550947	0.057217	0.0376881	0.390172	0.217655	0.255249	0.72212	0.0618231	7.32463	0.150764	0.131241	1.00042	0.402079	0.0543261	0.106083	0.12094	0.511939	0.422821	0.0207333		5.63302e-05	***			sugars and derivates
organic acids	2-furoic acid	0.000472521	0.000266919	0.000707665	0.000578095	0.000352244	0.000300878	0.00113649	0.000528487	0.000527175	0.000670185	0.000354066	0.000509544	0.000246954	8.24296e-05	0.00101926	0.000451504	0.000812613	0.000312674	0.000353062	0.000395339	0.000873656	0.000487429	0.000314733	0.00091483	0.000349168	0.000104883	0.000640704	0.000565615	0.000305066	0.000369564	0.000285712	0.000545473	0.000720088	0.000356926	0.00034594	0.000313971	0.000376478	0.0010972	0.000313786	0.000604106	0.00044164	0.000167779		0.73465	NS		organic acids	2-furoic acid
	adipic acid	0.00293662	0	0.00357193	0.00270372	0.00137545	0.00237158	0.00463566	0.00451747	0.00261731	0.00670004	0.00363201	0.00356967	0.00267699	0.00485892	0.00480265	0.0025221	0.00541563	0.0029421	0.00242647	0.00348585	0	0	0.00272168	0.00217088	0.00204944	0.00238737	0.00237564	0.0170267	0	0.00352914	0.00305553	0	0	0	0.00789308	0.00667386	0.0106177	0	0.001716	0	0.00277581	0.000862428		0.693984	NS			adipic acid
	citraconic acid	0.000115053	0.000530416	6.28454e-05	0.000104714	0.000101754	5.62499e-05	0.000121345	2.6855e-05	0.000501435	0.000493211	0.000231662	7.39507e-05	7.28516e-05	0.000212349	0.000125886	0.000107501	0.000198301	0.000206379	6.9847e-05	0.000135271	0.000332999	0.000133747	0.000176558	0.000222486	0.000314345	0.000120516	0.000189285	0.000126988	0.000131259	8.06015e-05	0.000167387	0.000146295	0.000213455	0.000200923	0.000286592	0.000183129	0.00027558	0.00025247	0.000144228	0.000394422	0.000102165	3.63149e-05		0.696893	NS			citraconic acid
	citramalic acid	0.0031313	0.00353976	0.00256378	0	0	0.00227988	0.00606819	0.00161535	0.00100881	0.0148781	0.00353749	0.00425693	0.00229223	0.00349452	0.00659718	0.00232076	0.00881901	0.00493543	0.00425158	0.00324271	0	0	0	0.00130012	0	0	0	0.0116398	0	0.00257227	0	0	0	0	0	0.00285754	0	0	0	0	0	0.000162707		0.00156241	**			citramalic acid
	citric acid	0.115666	0.0441614	0.125934	0.108805	0.0441496	0.295965	1.32549	0.149218	0.0554783	0.547089	0.014049	0.0503056	0.0280738	0.0215878		0.0193646	0.321757	0.250022	0.232537	0.429539	0.0258243	0.0203273	0.067732	0.0559386	0.0275832	4.13205e-05	0.0429995	0.0175867	0.0652652	0.0129127	0.00299817	0.027976	0.03092	0.0278838	0.164499	0.0334647	0.0178392	0.0636672	0.0969542	0.0465647	0.0521687	0.031073		0.0104215	*			citric acid
	fumaric acid	0.011234	0.00508617	0.0100171	0.00617917	0.00367283	0	0.018252	0.00375008	0.00451737	0.0116092	0.0182831	0.0238252	0.00880664	0.0151277	0.027333	0.0122776	0.0300641	0.0109343	0.0136537	0.0224122	0.00677448	0.00805655	0.00744517	0.00795425	0.00600364	0.00657061	0.0159111	0.0127348	0.00276389	0.0072065	0.00514931	-1.92747e-07	0.00623133	0.0110264	0.00918352	0.00641821	0.00723065	0.0034926	0.00507097	0.0113132	0.00580157	0.00107606		0.00453528	**			fumaric acid
	glutaric acid	4.62222e-05	0.000145437	5.45533e-05	0.000111084	7.08266e-06	8.78905e-05	5.28819e-05	6.3084e-05	6.80625e-05	3.61218e-05	8.25097e-05	5.51052e-05	6.81594e-05	7.45558e-05	6.93953e-05	5.3371e-05	5.51875e-05	5.58944e-05	3.85115e-05	4.72445e-05	0.000151425	0.000136053	6.23709e-05	7.40215e-05	8.4137e-05	7.95526e-05	7.26398e-05	9.76347e-05	9.48812e-05	9.38346e-05	0.000176406	8.17245e-05	0.000133731	0.000174807	8.80294e-05	4.1686e-05	6.68454e-05	0.000125009	0.000140351	0.000108457	8.80303e-05	9.0483e-05		0.000402859	***			glutaric acid
	glycolic acid	0.0682686	0.147071	0.0469387	0.0310544	0.0317455	0.107777	0.0523658	0.0192811	0.0173064	0.0323339	0.0770087	0.0640366	0.0221648	0.10394		0.225029	0.034488	0.106935	0.0543666	0.0272201	0.0232854	0.0338939	0.0150589	0.0249871	0.0291519	0.00523982	0.0246542	0.0236678	0.0460649	0.0376238	0.0144761	0.064318	0.0312677	0.0282896	0.0629567	0.0379665	0.035963	0.0380966	0.025304	0.0303872	0.0459837	0.0304896		0.00518407	**			glycolic acid
	lactic acid	0.0800907	0.157744	0.223985	0.239207	0.106441	0.272563	0.330764	0.345491	0.157538	0.041442	0.0229839	0.246874	0.095842	0.326761	0.40146	0.199134	0.459175	0.284179	0.28095	0.191531	0.182759	0.257683	0.354915	0.259598	0.112872	0.00444386	0.0176955	0.165721	0.208662	1.52669	0.185011	0.131999	0.168159	0.452528	0.126965	0.133613	1.25703	0.157166	0.181225	0.17054	0.0958395	0.294674		0.427076	NS			lactic acid
	maleic acid	0.000410222	0.000193003	0.000310081	3.69431e-05	8.33393e-05	0.000227343	0.000529291	0.000136555	0.000135383	0.000230362	0.00044587	0.000645756	0.000246954	0.000498515	0.00065816	0.000317444	0.000675813	0.000278516	0.000383441	0.000440801	0.000336048	0.000255677	0.000248332	0.000281957	0.000211044	0.000181071	0.000305929	0.000206719	4.85043e-05	0.000381835	9.81234e-05	6.74613e-05	0.000142732	0.000255942	0.000280856	0.000162166	0.000264228	0.00010203	0.00013027	0.000287411	0.00028864	4.19955e-05		0.00539194	**			maleic acid
	malic acid	0.95416	0.0248473	0.208204	0.0455008	0.0281816	0.0599631	0.42342	0.0630343	0.00214474	0.113642	0.024492	0.206325	0.0390071	0.0302143		0.0318831	0.495202	0.14106	0.154747	0.393866	0.0348539	0.0471368	0.0811863	0.0599882	0.0504072	0.000422042	0.0803768	0.0403754	0.158209	0.0661842	0.00450489	0.0398888	0.0191784	0.029183	0.0727253	0.0513705	0.0255583	0.0574207	0.0394876	0.0219564	0.0656342	0.0483732		0.014531	*			malic acid
	malonic acid	0.110699	0.0140803	0.0775837	0.011165	0.00246382	0.0144211	0.133605	0.00922369	0.0125421	0.16305	0.0136275	0.154167	0.0382651	0.0135502	0.0911499	0.00875108	0.100541	0.0910622	0.0977662	0.092713	0.000605699	0.000862728	0.00105532	0.00174088	0.00123144	7.44074e-05	0.000678392	0.000530017	0.00191018	0.00155765	0.000178931	0.00110964	0.000502454	0.000669977	0.00190267	0.00278983	0.000850702	0.00135703	0.000672029	0.000608806	0.00151139	0.00117871		4.21819e-06	***			malonic acid
	mucic acid	0.00537031	0.00213501	0.00576955	0.00400004	0.000578181	0.00324609	0.00882891	0.00172277	0.00261657	0.00917677	0.00387796	0.0051224	0.00438221	0.0052969	0.0102216	0.00313397	0.0114528	0.00377741	0.00396501	0.00617232	0	0	0	0	0	0	0	0	0	0	0	0	0	0	0	0	0	0	0	0	0	0		4.47807e-10	***			mucic acid
	phosphoglycolic acid	0.00145776	0.000595434	0.000523711	0	0	0.00167431	0.00119433	0.000210027	0.00024354	0.00100028	0.00235447	0.00232921	3.85249e-05	0.00220493	0.00081083	0.00247024	0.000976539	0.00133215	0.00206049	0.000862659	1.21953e-05	0.000202062	0	0	0	-3.95784e-07	0.00118413	0.000624113	0	0.00087194	0	0	-3.21468e-07	0.000499	0	0	0	0	0	0.00130655	0	1.481e-05		6.02948e-05	***			phosphoglycolic acid
	pimelic acid	0	-6.84407e-07	0.000692826	0	-1.18044e-06	0.000400195	0.00195332	0	0	0.00164638	0.000671185	0.0017543	0.000697646	0.00118649	0.00135333	0.000868607	0.0017052	0.00113413	0.00123165	0.00125711	0.000463759	0.00102962	0.000154872	0.000209622	0.000286767	0.000264186	0.000202549	0.000160296	0.000173382	0.000329383	0.000536071	0.000227248	0.00031536	0.00057735	0.00025063	0.000270357	0.000213359	0.000384833	0.000258731	0.000309826	0.000186476	9.2106e-05		0.00156825	**			pimelic acid
	saccharic acid	0.0110893	0.00500097	0	0	0	0	0	0	0	0	0	0	0	0	0	0.00663546	0.0150585	0.0107678	0	0.00807815	0	0	0	0	0	0	0	0	0	0	0	0	0	0	0	0	0	0	0	0	0	6.00515e-05		0.00864022	**			saccharic acid
	tartaric acid	0.00336995	0.00959334	0.0023148	0.00109606	0.000604859	0.00873661	0.0013119	0	0	0	0.00964321	0.00338813	0.000930771	0.00824641	0	0.0151455	-2.5723e-06	0.00427712	0.0018177	0	0.00070902	0.00122679	0.00108545	0.00107532	0.000973652	0.000983523	0.00446493	0.00170684	0	0.00240674	0	0.000594816	0.00127301	0	0.00125227	0.000818059	0.00117169	0	0.0010799	0.00677532	0.0014675	0		0.0327789	*			tartaric acid
	tartronic acid	0.0143872	0.0134072	0.0182372	0.000571471	0.00178672	0.0276521	0.0147125	0.00100757	0.00140209	0.00347201	0.000374467	0.0207265	0.00205293	0.0104809	0.0215817	0.0728366	0.0116895	0.0315099	0.0214748	0.0111978	0.000109419	2.62306e-05	3.18572e-05	0.00097177	0.00138499	9.93418e-05	3.53724e-05	6.7241e-05	8.25424e-05	7.43459e-05	0.000205987	6.51483e-05	2.57174e-05	0.000106556	0.00119711	0.00240526	0.00165915	0.000152585	6.17749e-05	0.0053849	0.00391747	0.000133899		0.000263959	***			tartronic acid
	threnonic acid	0.104507	0.151962	0.161069	0.135569	0.103541	0.114988	0.149946	0.121008	0.114235	0.0814779	0.119432	0.28788	0.0739372	0.21583	0.182803	0.215242	0.161838	0.224708	0.19315	0.205412	0.0140791	0.043305	0.0440283	0.0127543	0.0178585	0.0398135	0.168796	0.15068	0.00216099	0.219136	0.0574696	0.00908106	0.066902	0.106909	0.0244578	0.0163436	0.0108428	0.0239313	0.045876	0.15081	0.0577087	4.74731e-05		3.39967e-06	***			threnonic acid
	organic acids	1.48741	0.580359	0.88854	0.586682	0.325084	0.912711	2.47439	0.720835	0.372883	1.02895	0.315081	1.07585	0.319803	0.763648	0.749987	0.818544	1.65992	1.17043	1.06524	1.39801	0.291171	0.414762	0.576217	0.430183	0.250762	0.0608256	0.360583	0.443517	0.485871	1.88202	0.274313	0.276101	0.325985	0.658661	0.474284	0.295692	1.36996	0.347246	0.398435	0.447352	0.333915	0.408575		0.00353501	***			organic acids
nucleic acids and derivates	6-dihydroxynicotinic acid	0.00175971	0	0.00238114	0	0.000376325	0	0.00219483	0	0.000833828	0	0.000416855	0.000814412	0.000859154	0.000849394	0	0.000287597	0.00186819	0.00142387	0.0013503	0	0.000151763	0.000143548	0.000109389	0.000439068	9.83935e-05	0.000130213	8.8431e-05	0.000304146	7.80749e-05	0.000140752	0.00021248	8.4423e-05	0.000282892	0.000146949	0.000447428	0.000121444	9.98477e-05	0.0001581	0.000120448	0.000178954	0.000132665	7.08039e-05		0.00122992	**		nucleic acids and derivates	6-dihydroxynicotinic acid
	adenosine	0.00791856	0.00176406	0.057934	0.00038803	0.000682532	0.00872635	0.0392511	0.0121435	0	0	0.0204221	0.112225	0.0461654	0.0856028	0.0967249	0.0555423	0.0873006	0.0669925	0.0768001	0.0834245	0	0	0	0	0	0	0	0	0	0	0	0	0	0	0	0	0	0	0	0	0	0		5.27863e-06	***			adenosine
	adenosine 2'-monophosphate	0	9.54748e-05	0.000453228	8.15295e-06	6.1383e-06	0.000209179	0.000756872	3.62289e-05	0.00012276	0.00152212	0.000128978	1.40745e-05	0.000579108	0.000836845	0.00101439	0.000414321	0.0014136	0.000668105	0.000764251	0.00130056	1.08402e-05	3.89136e-05	2.47565e-05	7.14909e-05	3.55245e-05	1.32588e-05	4.4005e-05	3.49736e-05	6.38214e-06	3.17594e-05	1.26262e-05	3.85493e-06	2.12169e-05	5.64118e-05	0.000104356	0.000101926	5.38126e-05	1.19494e-05	3.25675e-05	5.60362e-05	1.36385e-05	0		5.75655e-05	***			adenosine 2'-monophosphate
	AMP/ADP/ATP	9.52077e-05	4.17489e-05	0.000618852	4.20387e-05	2.05397e-05	0.00016084	0.000967455	8.38586e-05	0.000109643	0.00131788	7.48027e-05	0.000247854	0.000710241	0.000820605	0.00154423	0.000250414	0.00178962	0.000629409	0.00119434	0.00157846	0	0	0	0	0	0	0	0	0	0	0	0	0	0	0	0	0	0	0	0	0	7.50643e-06		1.97887e-05	***			AMP/ADP/ATP
	allantoin	0.0166691	1.02661e-06	0.0233922	0.00414425	0.00409212	0.00320097	0.0388014	0.0050452	0.0341476	0.023748	0.00701582	0.0164595	0.0200238	0.00763126	0.0330332	0.00514512	0.0474781	0.00932887	0.0243905	0.0269862	0	0	0	0	0	0	0	0	0	0	0	0	0	0	0	0	0	0	0	0	0	5.21393e-05		4.26028e-07	***			allantoin
	cytosine	0.00095484	0	0.00190042	0.000587522	0.000594235	0.00099785	0.00257823	0.001891	0.001733	0.00150258	0.00511379	0.00199619	0.00223222	0.00720706	0.00265066	0.00264503	0.00334586	0.00291224	0.00226142	0.00214695	3.25207e-05	0.000111264	0	0.000101226	0	2.77049e-05	0.000637125	0.000444457	4.40368e-05	0.00205426	0	0	6.78297e-05	0.000114913	5.73625e-05	0.000692759	0.000100688	3.43163e-05	0.000107525	0.00139548	5.52979e-05	1.46071e-05		2.71597e-06	***			cytosine
	guanosine	0.00141505	1.74524e-05	0.0144959	6.34402e-05	0.000248129	0.000111035	0.0201964	0.00129867	0.00136645	0.0219473	0.00163274	0.0744566	0.0207308	0.00790291	0.050261	0.00383614	0.042642	0.0106297	0.0263218	0.0431265	0	0	0	0	0	0	0	0	0	0	0	0	0	0	0	0	0	0	0	0	0	5.47767e-06		0.000415543	***			guanosine
	inosine	0.00213577	0.000214562	0.00124796	0.000105988	3.58855e-05	0.000696386	0.00308556	0.000290338	0.0011786	0.00410017	0.000342959	0.0099342	0.00341908	0.000121307	0.00317685	0.00296247	0.0175513	0.0178337	0.00579371	0.00288459	0	0	0	0	0	0	0	0	0	0	0	0	0	0	0	0	0	0	0	0	0	0		0.00148002	**			inosine
	nicotinic acid	0.00275776	0.00129935	0.0129422	0.00150142	0.00213731	0.00159609	0.00546029	0.00132476	0.00312122	0.0038062	0.00782414	0.0162226	0.00289949	0.0104971	0.0166622	0.00185483	0.00537915	0.00440969	0.00285392	0.00413345	0.00226121	0.00342728	0.00216034	0.00422808	0.00291675	0.00251996	0.00541577	0.002429	0.000680762	0.00434382	0.0016111	0.00106319	0.0018973	0.00293829	0.0033813	0.00220358	0.00556582	0.00101019	0.00211095	0.00300571	0.00144171	0.000199428		0.0119243	*			nicotinic acid
	thymine	1.53237e-05	2.49809e-05	0.00108801	3.31214e-06	0.000712515	7.03124e-06	0.00300459	0.000781582	0.00203371	0.00140148	0.00114766	0.00074547	0.000693942	0.000734485	0.00148969	8.09419e-06	0.00176647	0.000978152	0.000741766	0.00141778	1.59216e-05	0.000910289	4.41394e-06	0.000177356	7.40873e-05	0.000878442	3.15825e-06	1.33233e-05	8.935e-06	0.00167002	7.5757e-06	9.25183e-06	2.15383e-05	1.49735e-05	2.95638e-05	3.5903e-05	2.16512e-05	3.21715e-05	4.39403e-06	2.31375e-05	0.000190691	0.000114828		0.000337129	***			thymine
	uracil	0.00957779	0.00150056	0.0245361	0.0097494	0.0135378	0.0077786	0.0633636	0.00547513	0.0338367	0.0403711	0.0196713	0.010698	0.01537	0.0155701	0.045602	0.0154022	0.0330283	0.0179791	0.012261	0.0249814	-6.77515e-07	0.00214716	0.00203041	0.00100045	0	0.00258289	0.00462389	0.00403779	-2.12738e-06	0.0161013	0	0	0.0011126	0.00191521	0.000915594	0.00185443	0.000802565	0	0	0.0109245	0.000957175	4.72702e-05		2.34377e-06	***			uracil
	uridine	0.00599959	0	0.0131353	0.000334526	0.000443138	0.00137021	0.0212014	0.00167743	0.00256806	0.0160747	0.0124222	0.0802193	0.0170033	0.0247439	0.0377937	0.0121474	0.040325	0.0302305	0.0334326	0.0386516	0	0	0	0	0	0	0	0	0	0	0	0	0	0	0	0	0	0	0	0	0	0		4.31117e-05	***			uridine
	uridine 5'-monophosphate	0	0	0.000737342	0	0	0	0.00132275	0	0	0.00334638	0	0	0.00126935	0.00120938	0.00311086	0	0.00425879	0.00112052	0.00239298	0.00277294	0	0	0	0	0	0	0	0	0	0	0	0	0	0	0	0	0	0	0	0	0	0.000377959		0.000826666	***			uridine 5'-monophosphate
	xanthine	0	0	0	0	0	5.12694e-05	0.00568551	0.000442348	0.00334694	0.00331162	0.000136232	0.000235926	0.000281281	0.000135578	0.000946942	0.000139625	0.00139068	0.00030718	2.77474e-05	0.00187039	8.87545e-05	0.000174967	0.000145468	5.4409e-05	4.67428e-06	0.000135952	0.000193074	0.000379297	0.000126154	0.00168782	0.000102092	1.07938e-05	0.000128909	0.000192914	0.000124212	0.000167467	7.48332e-05	6.55687e-05	7.23723e-05	0.000235352	0.000119275	0		0.0375444	*			xanthine
	xanthosine	0.000527787	0.000147148	0.00104546	2.26754e-05	0.000211299	0.000202441	0.00238016	0.000141876	0.000289575	0.00089305	0.000622449	0.00364672	0.000652454	0.000805842	0.00216489	0.000558752	0.00277575	0.0017289	0.00156964	0.00256435	0	0	0	0	0	0	0	0	0	0	0	0	0	0	0	0	0	0	0	0	0	2.92142e-05		8.72124e-06	***			xanthosine
	nucleic acids and derivates	0.0498265	0.00510636	0.155908	0.0169508	0.023098	0.0251083	0.21025	0.030632	0.0846881	0.123342	0.076972	0.327916	0.13289	0.164669	0.296175	0.101194	0.292313	0.167172	0.192156	0.23784	0.00256033	0.00695342	0.00447478	0.00607208	0.00312943	0.00628841	0.0110055	0.00764299	0.000942217	0.0260297	0.00194587	0.00117151	0.00353229	0.00537966	0.00505981	0.0051775	0.00671922	0.00131229	0.00244825	0.0158192	0.00291046	0.000919234		3.62718e-07	***			nucleic acids and derivates
fatty acids	1-monostearin	0	0	0	0	0	0	0	0	0	0	0	0	0	0	0	0	0	0	0	0	0.00297114	0.00191302	0.00106933	0.00204089	0.0013612	0.00145308	0.00272336	0.00179357	0.000207757	0.000916053	0.00159954	0.000659488	0.000969707	0.00266365	0.00198144	0.00177164	0.00118071	0.0012071	0.000820731	0.00530829	0.00138065	9.6775e-05		6.51499e-08	***		fatty acids	1-monostearin
	arachidic acid	0	0	0	0	0	0	0	0	0	0	0	0	0	0	0	0	0	0	0	0	0.00747774	0.0119346	0.00300359	0.00463193	0.0173287	0.00394201	0.0065719	0.0021565	0.00113517	0	0.0152199	0.00364195	0.0102092	0.00504015	0.00416584	0.0151552	0.0127898	0.00468755	0.00229033	0.00215504	0.00629305	9.33232e-06		2.4505e-06	***			arachidic acid
	capric acid	0.00037229	0.0101946	0.000774438	0.00157225	0.000872347	0.0010415	0.000975009	0.000348355	0.00067617	0.000294427	0.00159194	0.00090196	0.000451927	0.000775085	0.000648177	0.000859249	0.000412971	0.000911986	0.000605181	0.000477348	0.00935378	0.00525391	0.00496837	0.0068549	0.00938735	0.00380131	0.00640114	0.0038421	0.00154299	0.000801203	0.00677809	0.00563051	0.00854976	0.00467835	0.00719546	0.00617194	0.0115256	0.0106028	0.00384245	0.00594562	0.00440127	0.000449372		1.14392e-06	***			capric acid
	caprylic acid	0.000834763	0.0028639	-3.70962e-06	0.00175136	0.00143188	0.00110303	0	0.000705578	0.000969953	0	0.00137977	0	0.00092435	0.000993339	0.00107137	0.00106793	0	-1.19432e-06	0	0.000858647	0.0111055	0.00223508	0.000811014	0.00736946	0.00874768	0.000810367	0.00138984	0.0023501	0.00131366	0.00130935	0.00573697	0.000966817	0.00474197	0.00742685	0.0039728	0.00443583	0.00523475	0.00360812	0.00875653	0.00903845	0.00566519	0.00812216		2.75802e-06	***			caprylic acid
	elaidic acid	0.000786782	0.00275714	0.00074367	0.00140537	0.00106145	0.00111767	0.000961081	0.000588277	0.0025443	0.000905545	0.00197547	0.000718276	0.000967814	0.000411656	0.000825196	0.000598717	0.000750878	0.00106199	0.000802284	0.00102155	0.00185097	0.000968516	0.00151916	0.00126807	0.00154438	0.00183723	0.00130773	0.00175555	0.00557757	0.00224217	0.00183548	0.000522536	0.00245473	0.00198347	0.0014173	0.00108287	0.00106658	0.00197349	0.001571	0.0025144	0.00419744	0.000478586		0.0113639	*			elaidic acid
	glutaric acid	4.62222e-05	0.000145437	5.45533e-05	0.000111084	7.08266e-06	8.78905e-05	5.28819e-05	6.3084e-05	6.80625e-05	3.61218e-05	8.25097e-05	5.51052e-05	6.81594e-05	7.45558e-05	6.93953e-05	5.3371e-05	5.51875e-05	5.58944e-05	3.85115e-05	4.72445e-05	0.000151425	0.000136053	6.23709e-05	7.40215e-05	8.4137e-05	7.95526e-05	7.26398e-05	9.76347e-05	9.48812e-05	9.38346e-05	0.000176406	8.17245e-05	0.000133731	0.000174807	8.80294e-05	4.1686e-05	6.68454e-05	0.000125009	0.000140351	0.000108457	8.80303e-05	9.0483e-05		0.000402859	***			glutaric acid
	heptadecanoic acid	0.00127362	0.0115672	0.00252211	0.00481916	0.00185141	0.00676991	0.00233743	0.00269868	0.00253143	0.000923493	0.0068168	0.00855347	0.00214134	0.00921785	0.00358104	0.0120075	0.00261182	0.0104448	0.00144215	0.00254541	0.0694304	0.0455465	0.0141707	0.0456993	0.0663848	0.0170409	0.0297606	0.00929445	0.00392523	0.00560409	0.0626042	0.0193951	0.0410993	0.04208	0.0367409	0.0621577	0.0547169	0.0247586	0.010083	0.0121779	0.0238857	0.000389929		3.62582e-06	***			heptadecanoic acid
	hexanoic acid	0.00102669	0.00317839	0.00132041	0.00250627	0.00571334	0.00155976	0.000110013	0.00102505	8.4645e-05	7.54242e-05	0.00035452	0.00126694	0.000982138	0.00147069	0.000213786	0.00136185	0.000795776	0.000119432	0.000116013	0.000363248	0.0159785	0.00238093	0.000957826	0.00639938	0.00851139	0.00109632	0.00124814	0.0070755	0.00137344	0.00148138	0.022897	0.000130875	0.00649076	0.00953881	0.00360104	0.00394909	0.00511619	0.00354745	0.0138632	0.0206795	0.00452575	0.00661357		0.00049313	***			hexanoic acid
	lauric acid	0	0.0251308	0	0.0149477	0.0041162	4.54101e-05	0	-3.54689e-06	0.00453643	0	0.00567027	0.00748262	5.55647e-05	0	0.000105432	0	0	-9.79346e-06	0	4.56846e-05	0.0400561	0.0129637	0.0137514	0.0273886	0.019338	0.0107077	0.0210401	0.0112665	0.00575669	0.00623928	0.0186579	0.0107936	0.0199304	0.0231034	0.0234851	0.0145605	0.0221052	0.0280953	0.0125207	0.0202442	0.0109128	0.000870746		9.07508e-07	***			lauric acid
	linoleic acid	0	0	0	0	0	0	0	0	0	0	0	0	0	0	0	0	0	0	0	0	0.000334015	0.000121929	0.00021398	6.95929e-05	0.000433539	0.000189778	5.2427e-05	9.70102e-05	8.935e-06	0.000166977	0.00093614	0.000140898	0.000403121	0.000530688	7.67775e-05	0.000214936	2.79573e-05	0.000299349	0.000295693	0.000132679	0.000454534	1.52157e-05		1.87298e-05	***			linoleic acid
	myristic acid	0.0668175	0.243307	0.076436	0.2294	0.250386	0.175148	0.157307	0.0970394	0.296752	0.0672557	0.287672	0.164482	0.315608	0.145532		0.107198	0.0603979	0.0822442	0.106949	0.0634125	0.611194	0.38832	0.0896237	0.173302	0.25781	0.068557	0.249867	0.325876	0.263545	0.373687	0.454327	0.159312	0.423022	0.657288	0.236602	0.317976	0.273594	0.429298	0.366162	0.413902	0.291329	0.242295		0.000126141	***			myristic acid
	oleic acid	0.000786782	0.00135615	0.00074367	0.000630835	0.00106145	0.00111767	0.000961081	0.000588277	0.0025443	0.000906681	0.00194464	0.000703486	0.000967814	0.00182059	0.000825196	0.000598717	0.00075041	0.00106199	0.000802284	0.00102155	0.00185097	0.00489648	0.00150976	0.0012978	0.00154321	0.00183327	0.00130752	0.00175035	0.0014813	0.00223038	0.00347472	0.000752097	0.0024528	0.00194551	0.00149871	0.00107348	0.00106658	0.00197349	0.000845981	0.0025144	0.0041471	0.000478586		0.00270788	**			oleic acid
	palmitic acid	0.0463713	0.342213	0.0794538	0.287783	0.235682	0.213895	0.139604	0.0749102	0.220476	0.0444342	0.368476	0.244984	0.193037	0.207215		0.266651	0.0449099	0.213031	0.0307175	0.0611041	1.70266	1.08184	0.130769	0.672616	0.963062	0.0863949	0.496489	0.525749	0.789151	0.476717	0.44259	0.247889	1.29362	1.05057	0.200807	0.445687	1.0219	1.098	1.0186	0.885649	0.375008	1.0378		1.92006e-06	***			palmitic acid
	palmitoleic acid	0.000423787	0.0040558	0.000295897	0.000424208	0.000743915	0.000617577	0.000332872	0.000487697	0.00087516	0.000604075	0.000698159	0.000348761	0.000387225	0.00052066	0.000231561	0.000253449	0.000321304	0.00210488	0.000377939	2.58508e-05	0.000496958	0.00115386	0.000715443	0.000400264	0.0012499	0.00034354	0.000286769	0.000726119	0.00285516	0.000413353	0.00177127	0.000517139	0.000855426	0.00116097	0.000717914	0.000793963	0.000249094	0.000673764	0.000607927	0.000793183	0.0029841	0.0002398		0.428396	NS			palmitoleic acid
	stearic acid	0.0724668	0.487338	0.110987	0.397206	0.23976	0.312153	0.181174	0.141644	0.270271	0.066497	0.418591	0.391322	0.221866	0.334767	0.126737	0.235548	0.0666076	0.459228	0.0399344	0.101808	1.83347	1.58252	0.312878	0.937051	1.22048	0.315219	0.625573	0.633972	0.823457	0.555946	0.799106	0.452304	1.75842	1.27734	0.474975	0.923894	1.63026	1.21595	1.12256	0.990218	0.624545	1.14349		3.06169e-08	***			stearic acid
	fatty acids	0.191207	1.13411	0.273328	0.942557	0.742687	0.714656	0.483815	0.320095	0.802329	0.181933	1.09525	0.820819	0.737457	0.702799	0.134308	0.626198	0.177614	0.770253	0.181786	0.232732	4.30838	3.14218	0.576024	1.88646	2.57726	0.513306	1.44409	1.5278	1.90143	1.42785	1.83771	0.902739	3.57336	3.08552	0.997325	1.79896	3.04091	2.8248	2.56296	2.37138	1.35982	2.44145		7.12373e-08	***			fatty acids
specialized metabolites	2-ethyl-1-hexanol	0.00172605	0.00597488	0.00184783	0.00170346	0.00155936	0.00436611	0.0022116	0.00174963	0.00204633	0.0018722	0.0048105	0.00253913	0.00134368	0.00254129	0.00173415	0.00310109	0.00423962	0.0020165	0.00178971	0.00292448	0.00388826	0.00442519	0.00338722	0.00281324	0.00134479	0.0022714	0.00577223	0.00346156	0.00461535	0.00560602	0.00435062	0.00325838	0.00394827	0.00450807	0.00256653	0.00294429	0.00194777	0.00578138	0.00343045	0.00463546	0.00338036	0.00183583		0.0109706	*		specialized metabolites	2-ethyl-1-hexanol
	2,3-dihydroxypyridine	0.00787058	0.0136088	0.00736731	0.0107357	0.00728687	0.0082078	0.00807818	0.00648751	0.00744678	0.00975835	0.0104966	0.0104192	0.00669493	0.00879807	0.00708782	0.00703081	0.00969781	0.00720918	0.00817186	0.00740425	0.0256819	0.026414	0.015155	0.0175536	0.0152409	0.00943193	0.0144004	0.0187163	0.0123271	0.0151341	0.0196846	0.0126191	0.0221208	0.0222778	0.00993783	0.00719024	0.00861149	0.0192125	0.0197894	0.0311178	0.0114618	0.013684		1.25486e-06	***			2,3-dihydroxypyridine
	3-hydroxy-3-methylglutaric acid	2.51208e-07	0.00145984	0.0022884	0.00141861	0.00089029	0.00202412	0.00119315	-5.06698e-07	0.000732105	0	0.00405635	0.00172591	0.000584788	0.00583971	0.00131072	0.00236502	0.00131468	0.00508376	0	0.000902549	0.0105692	0.0173131	0.0137216	0.00928095	0.0124319	0.0125879	0.018449	0.0157283	0.00102455	0.0303163	0.0137954	0.00486126	0.00842181	0.0217586	0.0177427	0.00869841	0.00649641	0.00970018	0.00789091	0.0272954	0.00878047	1.27812e-05		1.54506e-07	***			3-hydroxy-3-methylglutaric acid
	4-hydroxybenzoic acid	0.00281051	0.00750555	0.0035296	0.00264359	0.00159006	0.00315644	0.00402894	0.00158267	0.00193842	0.00263053	0.00763713	0.00850838	0.00293654	0.0100065	0.00475249	0.00682745	0.00385027	0.0113786	0.00450872	1.78281e-06	0.00554953	0.0061838	0.00231022	0.00322552	0.00390676	0.00383811	0.00520038	0.00591429	0.0015115	0.00590797	0.00625392	0.00326166	0.00561958	0.00758529	0.00616713	0.00398162	0.0028548	0.0049725	0.00307091	0.00771853	0.00305279	0.000417317		0.884659	NS			4-hydroxybenzoic acid
	acacetin	3.76811e-05	4.58553e-05	4.23333e-05	4.89177e-05	2.38449e-05	5.09765e-05	0.000102695	2.86285e-05	3.88575e-05	4.20286e-05	8.11496e-05	6.25002e-05	3.33388e-05	9.89156e-05	3.72543e-05	7.18359e-05	5.82275e-05	7.21372e-05	3.15747e-05	3.18678e-05	0.00044987	0.000483393	0.000246605	0.000355345	0	0.000279819	0.000287401	0	0	0	-1.08224e-06	0	-1.60734e-06	0	0	0.00025614	0	0.000450402	0	0	0	5.45738e-05		0.0623055	NS			acacetin
	benzoic acid	0.017638	0.068976	0.0354808	0.0107535	0.00932526	0.0572305	0.00719429	0.0210234	0.0119236	0.0214805	0.020175	0.00857422	0.00213813	0.0495013	0.00915118	0.0380738	0.0272236	0.0562859	0.0441395	0.0235859	0.0518943	0.048254	0.00597629	0.0833877	0.0881882	0.00150299	0.0267117	0.0279033	0.0311761	0.0327062	0.0232516	0.0324088	0.0555397	0.0454825	0.0905562	0.0895332	0.071283	0.0476706	0.0492488	0.07191	0.0974769	0.0634781		0.00205472	**			benzoic acid
	benzoquinone	5.52657e-06	4.44865e-06	0.000494253	0.00150575	0.00116368	2.63671e-06	0.000458231	4.56029e-06	0.000300465	4.99799e-06	2.94677e-06	6.44086e-06	2.29668e-05	0.000194878	7.54827e-06	2.78238e-06	0.000497857	0.000421835	3.82723e-06	0.000387985	1.05015e-05	8.64746e-06	1.61205e-05	5.0613e-06	1.40228e-06	1.58314e-06	0.000671444	6.45347e-06	6.38214e-06	0.00214063	3.24673e-06	1.73472e-06	0.000286106	0.000909901	5.51563e-06	2.16864e-06	4.83473e-06	0.00115756	7.75418e-06	0.00210913	1.23986e-06	2.69826e-05		0.726188	NS			benzoquinone
	erythono-1,4-lactone	9.29468e-06	0.00474089	6.7646e-06	9.85998e-05	1.88871e-06	2.16797e-05	0.000154868	7.60048e-06	7.425e-07	3.86208e-06	7.29893e-05	0.00244848	1.35825e-05	3.29719e-05	3.04366e-05	2.83297e-05	0.000189181	0.00360662	4.30564e-06	6.01699e-06	1.79542e-05	6.39912e-05	-1.97668e-05	7.48651e-05	3.80954e-05	0.000137733	-1.47385e-06	4.55906e-05	6.36087e-05	2.69474e-05	5.26692e-05	4.64519e-05	9.99765e-05	9.22785e-05	0.000363811	1.7831e-05	8.68149e-05	6.12791e-05	2.55888e-05	0.000111711	2.43013e-05	0.000350571		0.0965445	NS			erythono-1,4-lactone
	m-toluic acid	-3.76811e-06	0.000645396	-6.54639e-07	0.000830837	0.000512784	0.000591796	0	3.85091e-05	0.000414563	4.83896e-05	0.000690905	0	0	0.000565689	2.43492e-07	0.000812454	0	6.78376e-05	0.000404012	6.35127e-05	0	4.15078e-05	0.000742886	0.000665772	0	0.000705485	1.11592e-05	1.4156e-05	0.000837763	9.26316e-05	-6.85421e-06	3.46944e-06	0	0	0.000855363	0.000510353	-6.30617e-07	0.00131045	0	0.000375623	-9.91891e-07	3.75322e-05		0.98222	NS			m-toluic acid
	O-acetylsalicylic acid	0.0119281	0	0.0135864	0.00870226	0.00355549	0	0.010354	0.00255224	0.00584273	0.00558162	0.00682904	0.0155096	0.00767683	0.00370466	0.0237101	0.00133681	0.00392019	0.0134722	0.0226067	0.00371516	0.00501565	0.0248727	0.0122946	0.00655101	0.0100927	0.00854953	0.0151958	0.0115702	0.00121856	0.0665961	0.0155879	0.00141572	0.010504	0.0198757	0.00606145	0.00458474	0.00627653	0.0446017	0.021041	0.0415676	0.00711434	2.88085e-05		0.0726058	NS			O-acetylsalicylic acid
	pelargonic acid	0.00185818	0.00725814	0.00217646	0.00399469	0.00296952	0.00277792	0.00335564	0.0019437	0.00234828	0.00177724	0.00446912	0.00297663	0.00244979	0.00223889	0.00253622	0.00201292	0.00197997	0.00298963	0.00253865	0.00239566	0.0182299	0.00828254	0.0048467	0.0136936	0.0133953	0.00544025	0.00519722	0.00441875	0.00443601	0.00360782	0.00954611	0.00844866	0.0129021	0.00948344	0.0131951	0.00905744	0.0124049	0.0136564	0.0078847	0.00981501	0.00800704	0.00232557		1.23485e-07	***			pelargonic acid
	scopoletin	2.38647e-05	1.74524e-05	3.73144e-05	3.71978e-05	0	4.71679e-05	1.58173e-05	0.000107927	0	8.04222e-05	5.55354e-05	7.3235e-05	0	7.72624e-05	0.000247145	2.02355e-05	7.17906e-05	6.21049e-06	1.81794e-05	2.87479e-05	0	0	0	-2.10887e-07	0.00167199	0	0	1.87359e-06	3.23362e-05	0.0477435	0.00508546	0.000714126	0.00266272	0.0037674	-4.4125e-07	0.000629628	-2.10206e-07	0.00398927	0.00107886	0.00599442	0.00233913	2.31279e-05		0.139892	NS			scopoletin
	xanthotoxin	0.0429957	0.262124	0.0620683	0.207068	0.10933	0.165158	0.0976759	0.0787392	0.138136	0.0377253	0.209455	0.195081	0.114949	0.174277	0.126952	0.235981	0.0373227	0.230435	0.0250347	0.0557503	0.488968	0.441458	0.222653	0.341844	0.410627	0.271983	0.274254	0.229587	0.16181	0.232008	0.52404	0.246526	0.446077	0.451123	0.346026	0.426525	0.359677	0.388614	0.266461	0.244592	0.337754	0.0235923		2.45451e-07	***			xanthotoxin
	specialized metabolites	0.0869	0.372361	0.128925	0.249541	0.138209	0.243635	0.134823	0.114265	0.171169	0.0810054	0.268833	0.247925	0.138844	0.257877	0.177557	0.297664	0.0903658	0.333045	0.109252	0.0971983	0.610275	0.577801	0.28133	0.47945	0.556939	0.31673	0.36615	0.317368	0.21906	0.441886	0.621643	0.313566	0.56818	0.586864	0.493477	0.553931	0.469643	0.541178	0.37993	0.447243	0.479391	0.105867		1.80844e-08	***			specialized metabolites
[truncated: 4 more columns]
